# Supplementary material for: Spatial Variation of Cladophora Epiphytes in the Nan River, Thailand
Source: Plants (Basel). 2021 Oct 22;10(11):2266. doi: 10.3390/plants10112266 (PMC8622721; doi:10.3390/plants10112266)
Supplement: Supplementary file 1 [file plants-10-02266-s001.zip]

Archive with 8 entries (8 files):
- TABLE S6.xlsx
- TABLE S3.xlsx
- TABLE S4.xlsx
- FIGURE S1.png
- TABLE S1.xlsx
- TABLE S2_revised.xlsx
- TABLE S5_revised.xlsx
- FIGURE S2_revised.pdf
