# Supplementary material for: Spatial Variation of Cladophora Epiphytes in the Nan River, Thailand
Source: Plants (Basel). 2021 Oct 22;10(11):2266. doi: 10.3390/plants10112266 (PMC8622721; doi:10.3390/plants10112266)
Supplement: Supplementary file 1 [file plants-10-02266-s001.zip › TABLE S6.xlsx]

## Sheet: core_microbiome_Cladophora
no.	SILVA taxonomy Release 138.1	Nan River (This study)	Lake Mendota (Braus et al. 2017)	Lake Michigan (Chu et al. 2017)	Lake Mendota (Graham et al. 2015)
1	Bacteria;Bacteroidota;Bacteroidia;Flavobacteriales;Flavobacteriaceae;Flavobacterium;	1	1	1	1
2	Bacteria;Proteobacteria;Alphaproteobacteria;Rhodobacterales;Rhodobacteraceae;Pseudorhodobacter;	1	1	1	1
3	Bacteria;Proteobacteria;Gammaproteobacteria;Pseudomonadales;Pseudomonadaceae;Pseudomonas;	1	1	1	1
4	Bacteria;Bacteroidota;Bacteroidia;Chitinophagales;Chitinophagaceae;Terrimonas;	1	1	1	1
5	Bacteria;Bacteroidota;Bacteroidia;Flavobacteriales;Weeksellaceae;Chryseobacterium;	1	1	1	1
6	Bacteria;Bdellovibrionota;Bdellovibrionia;Bdellovibrionales;Bdellovibrionaceae;Bdellovibrio;	1	1	1	1
7	Bacteria;Deinococcota;Deinococci;Deinococcales;Deinococcaceae;Deinococcus;	1	1	1	1
8	Bacteria;Proteobacteria;Alphaproteobacteria;Rhizobiales;Hyphomicrobiaceae;Hyphomicrobium;	1	1	1	1
9	Bacteria;Proteobacteria;Alphaproteobacteria;Rhodobacterales;Rhodobacteraceae;Rhodobacter;	1	1	1	1
10	Bacteria;Proteobacteria;Alphaproteobacteria;Sphingomonadales;Sphingomonadaceae;Altererythrobacter;	1	1	1	1
11	Bacteria;Proteobacteria;Alphaproteobacteria;Sphingomonadales;Sphingomonadaceae;Novosphingobium;	1	1	1	1
12	Bacteria;Proteobacteria;Alphaproteobacteria;Sphingomonadales;Sphingomonadaceae;Sphingopyxis;	1	1	1	1
13	Bacteria;Proteobacteria;Gammaproteobacteria;Burkholderiales;Comamonadaceae;Acidovorax;	1	1	1	1
14	Bacteria;Proteobacteria;Gammaproteobacteria;Burkholderiales;Comamonadaceae;Aquabacterium;	1	1	1	1
15	Bacteria;Proteobacteria;Gammaproteobacteria;Burkholderiales;Comamonadaceae;Hydrogenophaga;	1	1	1	1
16	Bacteria;Proteobacteria;Gammaproteobacteria;Burkholderiales;Methylophilaceae;Methylotenera;	1	1	1	1
17	Bacteria;Proteobacteria;Gammaproteobacteria;Pseudomonadales;Moraxellaceae;Acinetobacter;	1	1	1	1
18	Bacteria;Bacteroidota;Bacteroidia;Bacteroidales;Paludibacteraceae;Paludibacter;	1	1	1	0
19	Bacteria;Bacteroidota;Bacteroidia;Chitinophagales;Chitinophagaceae;Ferruginibacter;	1	1	1	0
20	Bacteria;Bacteroidota;Bacteroidia;Cytophagales;Spirosomaceae;Pseudarcicella;	1	1	1	0
21	Bacteria;Proteobacteria;Alphaproteobacteria;Sphingomonadales;Sphingomonadaceae;Porphyrobacter;	1	1	1	0
22	Bacteria;Proteobacteria;Gammaproteobacteria;Burkholderiales;Comamonadaceae;Comamonas;	1	1	1	0
23	Bacteria;Proteobacteria;Gammaproteobacteria;Burkholderiales;Comamonadaceae;Limnohabitans;	1	1	1	0
24	Bacteria;Proteobacteria;Gammaproteobacteria;Burkholderiales;Comamonadaceae;Pelomonas;	1	1	1	0
25	Bacteria;Proteobacteria;Gammaproteobacteria;Burkholderiales;Comamonadaceae;Rhodoferax;	1	1	1	0
26	Bacteria;Proteobacteria;Gammaproteobacteria;Burkholderiales;Sutterellaceae;AAP99;	1	1	1	0
27	Bacteria;Proteobacteria;Gammaproteobacteria;Enterobacterales;Aeromonadaceae;Aeromonas;	1	1	1	0
28	Bacteria;Proteobacteria;Gammaproteobacteria;Pseudomonadales;Cellvibrionaceae;Cellvibrio;	1	1	1	0
29	Bacteria;Proteobacteria;Gammaproteobacteria;Pseudomonadales;Halieaceae;OM60(NOR5) clade;	1	1	1	0
30	Bacteria;Proteobacteria;Gammaproteobacteria;Xanthomonadales;Xanthomonadaceae;Arenimonas;	1	1	1	0
31	Bacteria;Proteobacteria;Gammaproteobacteria;Xanthomonadales;Xanthomonadaceae;Luteimonas;	1	1	1	0
32	Bacteria;Verrucomicrobiota;Verrucomicrobiae;Verrucomicrobiales;Rubritaleaceae;Luteolibacter;	1	1	1	0
33	Bacteria;Acidobacteriota;Acidobacteriae;Paludibaculum;	1	1	0	1
34	Bacteria;Bacteroidota;Bacteroidia;Chitinophagales;Saprospiraceae;Haliscomenobacter;	1	1	0	1
35	Bacteria;Bacteroidota;Bacteroidia;Chitinophagales;Saprospiraceae;Lewinella;	1	1	0	1
36	Bacteria;Bacteroidota;Bacteroidia;Chitinophagales;Saprospiraceae;Phaeodactylibacter;	1	1	0	1
37	Bacteria;Bacteroidota;Bacteroidia;Flavobacteriales;Crocinitomicaceae;Fluviicola;	1	1	0	1
38	Bacteria;Deinococcota;Deinococci;Thermales;Thermaceae;Meiothermus;	1	1	0	1
39	Bacteria;Gemmatimonadota;Gemmatimonadetes;Gemmatimonadales;Gemmatimonadaceae;Gemmatimonas;	1	1	0	1
40	Bacteria;Myxococcota;Polyangia;Haliangiales;Haliangiaceae;Haliangium;	1	1	0	1
41	Bacteria;Planctomycetota;Planctomycetes;Planctomycetales;Rubinisphaeraceae;SH-PL14;	1	1	0	1
42	Bacteria;Proteobacteria;Alphaproteobacteria;Caulobacterales;Hyphomonadaceae;Hyphomonas;	1	1	0	1
43	Bacteria;Proteobacteria;Alphaproteobacteria;Sphingomonadales;Sphingomonadaceae;Sphingomonas;	1	1	0	1
44	Bacteria;Proteobacteria;Gammaproteobacteria;Burkholderiales;Burkholderiaceae;Lautropia;	1	1	0	1
45	Bacteria;Proteobacteria;Gammaproteobacteria;Burkholderiales;Comamonadaceae;Leptothrix;	1	1	0	1
46	Bacteria;Proteobacteria;Gammaproteobacteria;Burkholderiales;Comamonadaceae;Rhizobacter;	1	1	0	1
47	Bacteria;Proteobacteria;Gammaproteobacteria;Burkholderiales;Comamonadaceae;Rubrivivax;	1	1	0	1
48	Bacteria;Proteobacteria;Gammaproteobacteria;Burkholderiales;Nitrosomonadaceae;mle1-7;	1	1	0	1
49	Bacteria;Proteobacteria;Gammaproteobacteria;Burkholderiales;Rhodocyclaceae;Dechloromonas;	1	1	0	1
50	Bacteria;Acidobacteriota;Acidobacteriae;Bryobacterales;Bryobacteraceae;Bryobacter;	1	1	0	0
51	Bacteria;Actinobacteriota;Acidimicrobiia;Microtrichales;Ilumatobacteraceae;CL500-29 marine group;	1	1	0	0
52	Bacteria;Actinobacteriota;Acidimicrobiia;Microtrichales;Ilumatobacteraceae;Ilumatobacter;	1	1	0	0
53	Bacteria;Armatimonadota;Armatimonadia;Armatimonadales;Armatimonadaceae;Armatimonas;	1	1	0	0
54	Bacteria;Bacteroidota;Bacteroidia;Chitinophagales;Chitinophagaceae;Aurantisolimonas;	1	1	0	0
55	Bacteria;Bacteroidota;Bacteroidia;Chitinophagales;Chitinophagaceae;Dinghuibacter;	1	1	0	0
56	Bacteria;Bacteroidota;Bacteroidia;Chitinophagales;Chitinophagaceae;Flavisolibacter;	1	1	0	0
57	Bacteria;Bacteroidota;Bacteroidia;Chitinophagales;Chitinophagaceae;Lacibacter;	1	1	0	0
58	Bacteria;Bacteroidota;Bacteroidia;Cytophagales;Cytophagaceae;Cytophaga;	1	1	0	0
59	Bacteria;Bacteroidota;Bacteroidia;Cytophagales;Microscillaceae;OLB12;	1	1	0	0
60	Bacteria;Bacteroidota;Bacteroidia;Cytophagales;Spirosomaceae;Arcicella;	1	1	0	0
61	Bacteria;Bacteroidota;Bacteroidia;Cytophagales;Spirosomaceae;Emticicia;	1	1	0	0
62	Bacteria;Bacteroidota;Bacteroidia;Cytophagales;Spirosomaceae;Lacihabitans;	1	1	0	0
63	Bacteria;Bacteroidota;Bacteroidia;Cytophagales;Spirosomaceae;Runella;	1	1	0	0
64	Bacteria;Bdellovibrionota;Bdellovibrionia;Bdellovibrionales;Bdellovibrionaceae;OM27 clade;	1	1	0	0
65	Bacteria;Cyanobacteria;Cyanobacteriia;Leptolyngbyales;Leptolyngbyaceae;Chamaesiphon PCC-7430;	1	1	0	0
66	Bacteria;Cyanobacteria;Cyanobacteriia;Synechococcales;Cyanobiaceae;Cyanobium PCC-6307;	1	1	0	0
67	Bacteria;Deinococcota;Deinococci;Deinococcales;Trueperaceae;Truepera;	1	1	0	0
68	Bacteria;Myxococcota;Myxococcia;Myxococcales;Myxococcaceae;P3OB-42;	1	1	0	0
69	Bacteria;Myxococcota;Polyangia;Polyangiales;Phaselicystidaceae;Phaselicystis;	1	1	0	0
70	Bacteria;Myxococcota;Polyangia;Polyangiales;Polyangiaceae;Pajaroellobacter;	1	1	0	0
71	Bacteria;Planctomycetota;Phycisphaerae;Phycisphaerales;Phycisphaeraceae;SM1A02;	1	1	0	0
72	Bacteria;Planctomycetota;Planctomycetes;Gemmatales;Gemmataceae;Fimbriiglobus;	1	1	0	0
73	Bacteria;Planctomycetota;Planctomycetes;Pirellulales;Pirellulaceae;Blastopirellula;	1	1	0	0
74	Bacteria;Planctomycetota;Planctomycetes;Pirellulales;Pirellulaceae;Pirellula;	1	1	0	0
75	Bacteria;Proteobacteria;Alphaproteobacteria;Acetobacterales;Acetobacteraceae;Roseomonas;	1	1	0	0
76	Bacteria;Proteobacteria;Alphaproteobacteria;Caulobacterales;Hyphomonadaceae;Hirschia;	1	1	0	0
77	Bacteria;Proteobacteria;Alphaproteobacteria;Rhizobiales;Beijerinckiaceae;alphaI cluster;	1	1	0	0
78	Bacteria;Proteobacteria;Alphaproteobacteria;Rhizobiales;Hyphomicrobiaceae;Pedomicrobium;	1	1	0	0
79	Bacteria;Proteobacteria;Alphaproteobacteria;Rhizobiales;Rhizobiales Incertae Sedis;Phreatobacter;	1	1	0	0
80	Bacteria;Proteobacteria;Alphaproteobacteria;Rhodobacterales;Rhodobacteraceae;Gemmobacter;	1	1	0	0
81	Bacteria;Proteobacteria;Alphaproteobacteria;Rhodobacterales;Rhodobacteraceae;Tabrizicola;	1	1	0	0
82	Bacteria;Proteobacteria;Alphaproteobacteria;Sphingomonadales;Sphingomonadaceae;Sphingorhabdus;	1	1	0	0
83	Bacteria;Proteobacteria;Gammaproteobacteria;Burkholderiales;Burkholderiaceae;Limnobacter;	1	1	0	0
84	Bacteria;Proteobacteria;Gammaproteobacteria;Burkholderiales;Chitinibacteraceae;Chitinibacter;	1	1	0	0
85	Bacteria;Proteobacteria;Gammaproteobacteria;Burkholderiales;Comamonadaceae;Ideonella;	1	1	0	0
86	Bacteria;Proteobacteria;Gammaproteobacteria;Burkholderiales;Comamonadaceae;Inhella;	1	1	0	0
87	Bacteria;Proteobacteria;Gammaproteobacteria;Burkholderiales;Comamonadaceae;Polaromonas;	1	1	0	0
88	Bacteria;Proteobacteria;Gammaproteobacteria;Burkholderiales;Comamonadaceae;Ramlibacter;	1	1	0	0
89	Bacteria;Proteobacteria;Gammaproteobacteria;Burkholderiales;Nitrosomonadaceae;Ellin6067;	1	1	0	0
90	Bacteria;Proteobacteria;Gammaproteobacteria;Burkholderiales;Oxalobacteraceae;CM1G08;	1	1	0	0
91	Bacteria;Proteobacteria;Gammaproteobacteria;Burkholderiales;Oxalobacteraceae;Massilia;	1	1	0	0
92	Bacteria;Proteobacteria;Gammaproteobacteria;Burkholderiales;Oxalobacteraceae;Noviherbaspirillum;	1	1	0	0
93	Bacteria;Proteobacteria;Gammaproteobacteria;Burkholderiales;Rhodocyclaceae;Candidatus Accumulibacter;	1	1	0	0
94	Bacteria;Proteobacteria;Gammaproteobacteria;Burkholderiales;Rhodocyclaceae;Niveibacterium;	1	1	0	0
95	Bacteria;Proteobacteria;Gammaproteobacteria;Burkholderiales;Rhodocyclaceae;Propionivibrio;	1	1	0	0
96	Bacteria;Proteobacteria;Gammaproteobacteria;Burkholderiales;Rhodocyclaceae;Sulfuritalea;	1	1	0	0
97	Bacteria;Proteobacteria;Gammaproteobacteria;Enterobacterales;Alteromonadaceae;Rheinheimera;	1	1	0	0
98	Bacteria;Proteobacteria;Gammaproteobacteria;Gammaproteobacteria Incertae Sedis;Unknown Family;Acidibacter;	1	1	0	0
99	Bacteria;Proteobacteria;Gammaproteobacteria;Methylococcales;Methylomonadaceae;Methyloglobulus;	1	1	0	0
100	Bacteria;Proteobacteria;Gammaproteobacteria;Methylococcales;Methylomonadaceae;Methylovulum;	1	1	0	0
101	Bacteria;Proteobacteria;Gammaproteobacteria;Pseudomonadales;Spongiibacteraceae;BD1-7 clade;	1	1	0	0
102	Bacteria;Proteobacteria;Gammaproteobacteria;Xanthomonadales;Rhodanobacteraceae;Ahniella;	1	1	0	0
103	Bacteria;Proteobacteria;Gammaproteobacteria;Xanthomonadales;Xanthomonadaceae;Lysobacter;	1	1	0	0
104	Bacteria;Verrucomicrobiota;Verrucomicrobiae;Chthoniobacterales;Chthoniobacteraceae;Chthoniobacter;	1	1	0	0
105	Bacteria;Verrucomicrobiota;Verrucomicrobiae;Pedosphaerales;Pedosphaeraceae;DEV114;	1	1	0	0
106	Bacteria;Verrucomicrobiota;Verrucomicrobiae;Pedosphaerales;Pedosphaeraceae;SH3-11;	1	1	0	0
107	Bacteria;Firmicutes;Bacilli;Bacillales;Bacillaceae;Bacillus;	1	0	1	1
108	Bacteria;Proteobacteria;Gammaproteobacteria;Enterobacterales;Enterobacteriaceae;Escherichia-Shigella;	1	0	1	1
109	Bacteria;Bacteroidota;Bacteroidia;Bacteroidales;Bacteroidaceae;Bacteroides;	1	0	1	1
110	Bacteria;Firmicutes;Clostridia;Christensenellales;Christensenellaceae;Christensenellaceae R-7 group;	1	0	1	1
111	Bacteria;Proteobacteria;Alphaproteobacteria;Rhizobiales;Rhizobiaceae;Mesorhizobium;	1	0	1	1
112	Bacteria;Proteobacteria;Gammaproteobacteria;Burkholderiales;Comamonadaceae;Sphaerotilus;	1	0	1	1
113	Bacteria;Proteobacteria;Gammaproteobacteria;Enterobacterales;Enterobacteriaceae;Klebsiella;	1	0	1	1
114	Bacteria;Proteobacteria;Gammaproteobacteria;Enterobacterales;Enterobacteriaceae;Plesiomonas;	1	0	1	1
115	Bacteria;Proteobacteria;Gammaproteobacteria;Enterobacterales;Shewanellaceae;Shewanella;	1	0	1	1
116	Bacteria;Actinobacteriota;Actinobacteria;Propionibacteriales;Nocardioidaceae;Nocardioides;	1	0	1	0
117	Bacteria;Bacteroidota;Bacteroidia;Bacteroidales;Prevotellaceae;Prevotella_9;	1	0	1	0
118	Bacteria;Firmicutes;Bacilli;Exiguobacterales;Exiguobacteraceae;Exiguobacterium;	1	0	1	0
119	Bacteria;Firmicutes;Clostridia;Clostridiales;Clostridiaceae;Clostridium sensu stricto 1;	1	0	1	0
120	Bacteria;Firmicutes;Clostridia;Clostridiales;Clostridiaceae;Clostridium sensu stricto 12;	1	0	1	0
121	Bacteria;Firmicutes;Clostridia;Peptostreptococcales-Tissierellales;Acidaminobacteraceae;Acidaminobacter;	1	0	1	0
122	Bacteria;Firmicutes;Clostridia;Peptostreptococcales-Tissierellales;Fusibacteraceae;Fusibacter;	1	0	1	0
123	Bacteria;Firmicutes;Negativicutes;Veillonellales-Selenomonadales;Sporomusaceae;Anaeromusa-Anaeroarcus;	1	0	1	0
124	Bacteria;Proteobacteria;Alphaproteobacteria;Rhizobiales;Devosiaceae;Devosia;	1	0	1	0
125	Bacteria;Proteobacteria;Alphaproteobacteria;Rhizobiales;Rhizobiaceae;Allorhizobium-Neorhizobium-Pararhizobium-Rhizobium;	1	0	1	0
126	Bacteria;Proteobacteria;Alphaproteobacteria;Rhizobiales;Rhizobiaceae;Shinella;	1	0	1	0
127	Bacteria;Proteobacteria;Gammaproteobacteria;Burkholderiales;Chromobacteriaceae;Vogesella;	1	0	1	0
128	Bacteria;Proteobacteria;Gammaproteobacteria;Burkholderiales;Comamonadaceae;Curvibacter;	1	0	1	0
129	Bacteria;Proteobacteria;Gammaproteobacteria;Burkholderiales;Comamonadaceae;Delftia;	1	0	1	0
130	Bacteria;Proteobacteria;Gammaproteobacteria;Burkholderiales;Comamonadaceae;Ottowia;	1	0	1	0
131	Bacteria;Proteobacteria;Gammaproteobacteria;Burkholderiales;Comamonadaceae;Paucibacter;	1	0	1	0
132	Bacteria;Actinobacteriota;Actinobacteria;Corynebacteriales;Mycobacteriaceae;Mycobacterium;	1	0	0	1
133	Bacteria;Bacteroidota;Bacteroidia;Bacteroidales;Porphyromonadaceae;Porphyromonas;	1	0	0	1
134	Bacteria;Desulfobacterota;Desulfovibrionia;Desulfovibrionales;Desulfovibrionaceae;Desulfovibrio;	1	0	0	1
135	Bacteria;Verrucomicrobiota;Verrucomicrobiae;Verrucomicrobiales;Rubritaleaceae;Haloferula;	1	0	0	1
136	Bacteria;Actinobacteriota;Acidimicrobiia;Microtrichales;Microtrichaceae;IMCC26207;	1	0	0	1
137	Bacteria;Bacteroidota;Bacteroidia;Bacteroidales;Rikenellaceae;Alistipes;	1	0	0	1
138	Bacteria;Bacteroidota;Bacteroidia;Cytophagales;Microscillaceae;Hassallia;	1	0	0	1
139	Bacteria;Bacteroidota;Bacteroidia;Flavobacteriales;Weeksellaceae;Cloacibacterium;	1	0	0	1
140	Bacteria;Chloroflexi;Chloroflexia;Chloroflexales;Chloroflexaceae;Chloroflexus;	1	0	0	1
141	Bacteria;Chloroflexi;Chloroflexia;Chloroflexales;Herpetosiphonaceae;Herpetosiphon;	1	0	0	1
142	Bacteria;Firmicutes;Bacilli;Erysipelotrichales;Erysipelotrichaceae;Erysipelothrix;	1	0	0	1
143	Bacteria;Firmicutes;Clostridia;Lachnospirales;Lachnospiraceae;Lachnoclostridium;	1	0	0	1
144	Bacteria;Myxococcota;Myxococcia;Myxococcales;Anaeromyxobacteraceae;Anaeromyxobacter;	1	0	0	1
145	Bacteria;Proteobacteria;Gammaproteobacteria;Burkholderiales;Chromobacteriaceae;Chromobacterium;	1	0	0	1
146	Bacteria;Proteobacteria;Gammaproteobacteria;Burkholderiales;Leeiaceae;Leeia;	1	0	0	1
147	Bacteria;Proteobacteria;Gammaproteobacteria;Burkholderiales;Rhodocyclaceae;Azoarcus;	1	0	0	1
148	Bacteria;Proteobacteria;Gammaproteobacteria;Burkholderiales;Rhodocyclaceae;Thauera;	1	0	0	1
149	Bacteria;Spirochaetota;Spirochaetia;Spirochaetales;Spirochaetaceae;Treponema;	1	0	0	1
150	Bacteria;Verrucomicrobiota;Verrucomicrobiae;Opitutales;Opitutaceae;IMCC26134;	1	0	0	1
151	Bacteria;Verrucomicrobiota;Verrucomicrobiae;Opitutales;Opitutaceae;Lacunisphaera;	1	0	0	1
152	Eukaryota;Archaeplastida;Chloroplastida;Charophyta;Phragmoplastophyta;Zygnematophyceae;Zygnematales;Spirogyra;	1	0	0	1
153	Eukaryota;Archaeplastida;Chloroplastida;Chlorophyta;Chlorophyceae;Sphaeropleales;Pseudopediastrum;	1	0	0	1
154	Eukaryota;SAR;Rhizaria;Cercozoa;Cercomonadidae;Cercomonas;	1	0	0	1
155	Eukaryota;SAR;Stramenopiles;Peronosporomycetes;Aphanomyces;	1	0	0	1
