# Supplementary material for: Spatial Variation of Cladophora Epiphytes in the Nan River, Thailand
Source: Plants (Basel). 2021 Oct 22;10(11):2266. doi: 10.3390/plants10112266 (PMC8622721; doi:10.3390/plants10112266)
Supplement: Supplementary file 1 [file plants-10-02266-s001.zip › TABLE S3.xlsx]

## Sheet: TABLE S2
			Abundance					Abundance					Abundance
no.	SSU SILVA taxonomy Release 138.1	SSU SILVA Release 138.1 ID	CKD1	CKD2	CKD3	CKD4	relative abundance of CKD	PUA1	PUA2	PUA3	PUA4	relative abundance of PUA	TD11	TD12	TD13	TD14	relative abundance of TD1
1	Bacteria;Proteobacteria;Gammaproteobacteria;Pseudomonadales;Moraxellaceae;[Agitococcus] lubricus group;	14681	0	0	0	0	0	9	6	6	9	0.000697626	6	12	9	10	0.000984446
2	Bacteria;Firmicutes;Bacilli;Erysipelotrichales;Erysipelotrichaceae;[Anaerorhabdus] furcosa group;	45236	0	1	1	2	0.000107236	0	0	0	0	0	1	1	3	2	0.000196889
3	Bacteria;Bacteroidota;Bacteroidia;Bacteroidales;Marinilabiliaceae;[Cytophaga] xylanolytica group;	43924	4	40	40	69	0.00410177	25	34	38	42	0.00323233	32	13	55	57	0.00561134
4	Bacteria;Desulfobacterota;Desulfobulbia;Desulfobulbales;Desulfocapsaceae;[Desulfobacterium] catecholicum group;	44970	0	5	3	5	0.000348516	1	2	0	4	0.000162779	3	2	3	3	0.000295334
5	Bacteria;Firmicutes;Clostridia;Peptostreptococcales-Tissierellales;Anaerovoracaceae;[Eubacterium] brachy group;	45586	4	5	7	6	0.000589797	4	1	4	10	0.00044183	4	0	5	6	0.000590667
6	Bacteria;Firmicutes;Clostridia;Lachnospirales;Lachnospiraceae;[Eubacterium] hallii group;	45491	1	2	0	1	0.000107236	0	0	0	0	0	0	0	0	0	0
7	Bacteria;Firmicutes;Clostridia;Lachnospirales;Lachnospiraceae;[Eubacterium] ventriosum group;	45494	1	1	2	1	0.000134045	0	0	0	0	0	0	0	0	0	0
8	Bacteria;Firmicutes;Clostridia;Lachnospirales;Lachnospiraceae;[Ruminococcus] gnavus group;	45497	2	0	2	0	0.000107236	0	0	0	0	0	0	0	0	0	0
9	Bacteria;Firmicutes;Clostridia;Lachnospirales;Lachnospiraceae;[Ruminococcus] torques group;	45498	7	3	1	0	0.000294898	2	0	1	2	0.000116271	0	0	0	0	0
10	Bacteria;Proteobacteria;Gammaproteobacteria;Burkholderiales;Sutterellaceae;AAP99;	46437	12	9	9	16	0.00123321	34	29	52	37	0.00353464	31	43	23	28	0.00275645
11	Bacteria;Abditibacteriota;Abditibacteria;Abditibacteriales;Abditibacteriaceae;Abditibacterium;	43176	2	0	4	0	0.000160854	2	2	3	3	0.000232542	0	0	0	4	0.000393778
12	Bacteria;Firmicutes;Clostridia;Peptostreptococcales-Tissierellales;Peptostreptococcaceae;Acetoanaerobium;	45619	0	3	2	0	0.000134045	0	0	0	0	0	0	0	0	0	0
13	Bacteria;Firmicutes;Clostridia;Eubacteriales;Eubacteriaceae;Acetobacterium;	45377	0	3	1	2	0.000160854	1	2	3	6	0.00027905	0	0	5	6	0.000590667
14	Bacteria;Bacteroidota;Bacteroidia;Bacteroidales;Williamwhitmaniaceae;Acetobacteroides;	43992	95	102	145	100	0.0118495	130	126	130	110	0.0115341	28	17	103	82	0.00807246
15	Bacteria;Firmicutes;Clostridia;Peptostreptococcales-Tissierellales;Acidaminobacteraceae;Acidaminobacter;	45572	20	52	53	76	0.0053886	43	36	77	73	0.00532521	111	55	186	151	0.0148651
16	Bacteria;Firmicutes;Negativicutes;Acidaminococcales;Acidaminococcaceae;Acidaminococcus;	45747	4	6	0	0	0.000268089	2	0	3	2	0.000162779	0	0	0	0	0
17	Bacteria;Proteobacteria;Gammaproteobacteria;Gammaproteobacteria Incertae Sedis;Unknown Family;Acidibacter;	26661	7	1	5	8	0.000562988	8	14	19	22	0.00146501	9	7	12	15	0.00147667
18	Bacteria;Proteobacteria;Alphaproteobacteria;Acetobacterales;Acetobacteraceae;Acidiphilium;	25904	1	2	4	2	0.00024128	2	2	1	2	0.000162779	0	1	0	3	0.000295334
19	Bacteria;Proteobacteria;Gammaproteobacteria;Burkholderiales;Comamonadaceae;Acidovorax;	46260	12	21	44	43	0.00321707	9	7	7	12	0.000813897	19	21	24	21	0.00206734
20	Bacteria;Proteobacteria;Gammaproteobacteria;Pseudomonadales;Moraxellaceae;Acinetobacter;	3711	542	126	162	158	0.0264872	20	27	46	45	0.00320908	22	19	19	16	0.00157511
21	Bacteria;Actinobacteriota;Actinobacteria;Pseudonocardiales;Pseudonocardiaceae;Actinomycetospora;	43681	2	0	0	2	0.000107236	0	0	0	0	0	0	0	0	0	0
22	Bacteria;Actinobacteriota;Actinobacteria;Micrococcales;Cellulomonadaceae;Actinotalea;	43431	0	2	1	3	0.000160854	1	2	2	1	0.000139525	0	0	0	0	0
s	Bacteria;Bacteroidota;Bacteroidia;Cytophagales;Hymenobacteraceae;Adhaeribacter;	44116	2	2	3	1	0.000214471	0	0	0	0	0	0	0	0	0	0
24	Bacteria;Verrucomicrobiota;Verrucomicrobiae;Pedosphaerales;Pedosphaeraceae;ADurb.Bin063-1;	46814	6	11	10	13	0.00107236	6	4	9	7	0.000604609	5	4	4	5	0.000492223
25	Bacteria;Proteobacteria;Gammaproteobacteria;Enterobacterales;Aeromonadaceae;Aeromonas;	50232	686	601	476	319	0.0558162	296	356	316	299	0.0294631	82	40	82	58	0.00570979
26	Bacteria;Cyanobacteria;Cyanobacteriia;Cyanobacteriales;Phormidiaceae;Aerosakkonema Lao26;	44710	0	0	0	0	0	0	0	0	0	0	0	2	2	2	0.000196889
27	Bacteria;Proteobacteria;Gammaproteobacteria;Enterobacterales;Alteromonadaceae;Aestuariibacter;	50238	5	1	0	0	0.000160854	3	0	0	3	0.000139525	0	0	0	0	0
28	Bacteria;Firmicutes;Clostridia;Lachnospirales;Lachnospiraceae;Agathobacter;	45416	2	2	1	1	0.000160854	0	0	0	0	0	0	2	1	1	9.84446e-05
29	Bacteria;Actinobacteriota;Actinobacteria;Micrococcales;Microbacteriaceae;Agromyces;	43493	0	2	2	2	0.000160854	0	0	0	0	0	0	0	0	0	0
30	Bacteria;Proteobacteria;Gammaproteobacteria;Xanthomonadales;Rhodanobacteraceae;Ahniella;	46583	6	8	11	14	0.00104555	8	8	10	12	0.000883659	10	17	9	13	0.00127978
31	Bacteria;Verrucomicrobiota;Verrucomicrobiae;Verrucomicrobiales;Akkermansiaceae;Akkermansia;	46831	6	0	0	0	0.000160854	0	0	0	0	0	0	0	0	0	0
32	Bacteria;Proteobacteria;Alphaproteobacteria;Rhodobacterales;Rhodobacteraceae;Albidovulum;	2560	1	1	1	3	0.000160854	3	4	8	5	0.000465084	3	5	2	4	0.000393778
33	Bacteria;Bacteroidota;Bacteroidia;Cytophagales;Cyclobacteriaceae;Algoriphagus;	44069	0	0	0	0	0	0	0	0	0	0	3	3	4	3	0.000295334
34	Bacteria;Bacteroidota;Bacteroidia;Bacteroidales;Rikenellaceae;Alistipes;	43965	4	9	9	3	0.000670223	10	7	2	8	0.000627863	2	1	6	5	0.000492223
35	Bacteria;Proteobacteria;Gammaproteobacteria;Pseudomonadales;Moraxellaceae;Alkanindiges;	3712	6	1	2	0	0.00024128	11	5	7	10	0.000767388	2	9	7	4	0.000393778
36	Bacteria;Bacteroidota;Bacteroidia;Bacteroidales;Prevotellaceae;Alloprevotella;	43941	9	4	2	0	0.000402134	2	3	2	1	0.000186034	0	0	2	2	0.000196889
37	Bacteria;Proteobacteria;Alphaproteobacteria;Rhizobiales;Rhizobiaceae;Allorhizobium-Neorhizobium-Pararhizobium-Rhizobium;	26091	14	52	32	47	0.0038873	10	13	9	18	0.00116271	11	14	33	31	0.00305178
38	Bacteria;Proteobacteria;Alphaproteobacteria;Rhizobiales;Beijerinckiaceae;alphaI cluster;	26054	7	18	11	22	0.00155492	12	15	18	13	0.00134874	10	27	19	17	0.00167356
39	Bacteria;Proteobacteria;Alphaproteobacteria;Sphingomonadales;Sphingomonadaceae;Altererythrobacter;	26240	4	11	8	10	0.000884695	8	16	11	12	0.00109295	7	9	6	7	0.000689112
40	Bacteria;Verrucomicrobiota;Verrucomicrobiae;Opitutales;Opitutaceae;Alterococcus;	46793	0	2	3	3	0.000214471	2	1	2	1	0.000139525	4	2	4	6	0.000590667
41	Bacteria;Proteobacteria;Gammaproteobacteria;Enterobacterales;Alteromonadaceae;Alteromonas;	50242	1	1	0	2	0.000107236	0	3	1	1	0.000116271	0	0	0	0	0
42	Bacteria;Firmicutes;Clostridia;Peptostreptococcales-Tissierellales;Anaerovoracaceae;Amnipila;	45580	1	4	4	2	0.000294898	0	0	0	0	0	0	0	0	0	0
43	Bacteria;Proteobacteria;Alphaproteobacteria;Caulobacterales;Parvularculaceae;Amphiplicatus;	25971	0	0	0	0	0	0	0	3	4	0.000162779	0	0	0	0	0
44	Bacteria;Cyanobacteria;Cyanobacteriia;Cyanobacteriales;Nostocaceae;Anabaena HBU1;	44639	0	0	0	0	0	0	0	2	3	0.000116271	2	1	1	1	9.84446e-05
45	Bacteria;Cyanobacteria;Cyanobacteriia;Cyanobacteriales;Nostocaceae;Anabaena XPORK15F;	44642	0	0	0	0	0	0	0	0	0	0	2	2	0	0	0
46	Bacteria;Firmicutes;Bacilli;Bacillales;Bacillaceae;Anaerobacillus;	1685	0	0	0	0	0	0	3	14	2	0.00044183	0	0	0	0	0
47	Bacteria;Firmicutes;Clostridia;Oscillospirales;Hungateiclostridiaceae;Anaerobacterium;	50177	0	0	0	0	0	0	0	0	0	0	0	0	2	3	0.000295334
48	Bacteria;Firmicutes;Clostridia;Lachnospirales;Lachnospiraceae;Anaerobium;	45417	0	3	2	1	0.000160854	0	2	4	2	0.000186034	0	0	0	0	0
49	Bacteria;Firmicutes;Clostridia;Lachnospirales;Lachnospiraceae;Anaerocolumna;	45418	3	0	2	0	0.000134045	0	0	0	0	0	0	0	2	2	0.000196889
50	Bacteria;Chloroflexi;Anaerolineae;Anaerolineales;Anaerolineaceae;Anaerolinea;	1389	4	2	0	10	0.000428943	0	0	0	0	0	1	3	0	0	0
51	Bacteria;Chloroflexi;Anaerolineae;Anaerolineales;Anaerolineaceae;Anaerolineaceae UCG-001;	11226	0	4	1	5	0.000268089	0	0	0	0	0	0	0	0	0	0
52	Bacteria;Firmicutes;Negativicutes;Veillonellales-Selenomonadales;Sporomusaceae;Anaeromusa-Anaeroarcus;	45768	7	20	15	11	0.00142087	8	14	13	23	0.00134874	3	3	11	10	0.000984446
53	Bacteria;Myxococcota;Myxococcia;Myxococcales;Anaeromyxobacteraceae;Anaeromyxobacter;	45914	1	14	13	11	0.00104555	10	14	6	17	0.00109295	17	10	15	16	0.00157511
54	Bacteria;Firmicutes;Negativicutes;Veillonellales-Selenomonadales;Sporomusaceae;Anaerosinus;	45769	3	3	3	0	0.00024128	0	2	5	3	0.000232542	0	0	0	0	0
55	Bacteria;Firmicutes;Negativicutes;Veillonellales-Selenomonadales;Sporomusaceae;Anaerospora;	45770	3	5	2	2	0.000321707	8	1	4	9	0.000511592	0	0	0	0	0
56	Bacteria;Firmicutes;Clostridia;Lachnospirales;Lachnospiraceae;Anaerosporobacter;	45419	9	20	23	14	0.00176939	3	7	8	5	0.000534846	0	0	5	2	0.000196889
57	Bacteria;Firmicutes;Negativicutes;Veillonellales-Selenomonadales;Sporomusaceae;Anaerosporomusa;	45771	3	5	1	0	0.00024128	2	3	4	9	0.000418575	3	1	7	6	0.000590667
58	Bacteria;Firmicutes;Clostridia;Lachnospirales;Lachnospiraceae;Anaerostipes;	45421	4	0	0	0	0.000107236	0	0	0	0	0	0	0	0	0	0
59	Bacteria;Firmicutes;Clostridia;Peptostreptococcales-Tissierellales;Anaerovoracaceae;Anaerovorax;	45581	11	9	13	15	0.00128683	10	13	20	15	0.00134874	4	2	32	36	0.003544
60	Bacteria;Proteobacteria;Alphaproteobacteria;Rhizobiales;Ancalomicrobiaceae;Ancalomicrobium;	46156	0	4	0	1	0.000134045	0	0	0	0	0	0	0	0	0	0
61	Bacteria;Proteobacteria;Alphaproteobacteria;Rhizobiales;Rhizobiales Incertae Sedis;Anderseniella;	26128	0	0	0	0	0	0	0	0	0	0	0	2	1	2	0.000196889
62	Bacteria;Actinobacteriota;Actinobacteria;Kineosporiales;Kineosporiaceae;Angustibacter;	43410	0	0	0	0	0	0	0	0	0	0	0	2	2	1	9.84446e-05
63	Bacteria;Proteobacteria;Gammaproteobacteria;Burkholderiales;Hydrogenophilaceae;Annwodia;	46326	0	0	0	0	0	0	0	0	0	0	0	2	1	1	9.84446e-05
64	Bacteria;Cyanobacteria;Cyanobacteriia;Cyanobacteriales;Nostocaceae;Aphanizomenon NIES81;	44645	0	0	0	0	0	3	0	3	8	0.000325559	0	0	0	0	0
65	Bacteria;Proteobacteria;Gammaproteobacteria;Burkholderiales;Comamonadaceae;Aquabacterium;	46262	11	15	15	14	0.00147449	10	8	8	13	0.000906913	14	8	12	11	0.00108289
66	Bacteria;Proteobacteria;Gammaproteobacteria;Burkholderiales;Aquaspirillaceae;Aquaspirillum;	46215	0	0	0	0	0	2	5	2	10	0.00044183	17	13	18	22	0.00216578
67	Bacteria;Proteobacteria;Gammaproteobacteria;Diplorickettsiales;Diplorickettsiaceae;Aquicella;	26618	0	0	0	0	0	0	4	2	3	0.000209288	4	4	3	2	0.000196889
68	Bacteria;Proteobacteria;Gammaproteobacteria;Xanthomonadales;Rhodanobacteraceae;Aquimonas;	26865	0	0	0	0	0	0	0	0	0	0	0	1	2	3	0.000295334
69	Bacteria;Planctomycetota;Planctomycetes;Isosphaerales;Isosphaeraceae;Aquisphaera;	46082	0	1	3	3	0.000187663	2	3	3	4	0.00027905	1	3	2	1	9.84446e-05
70	Bacteria;Proteobacteria;Gammaproteobacteria;Burkholderiales;Chromobacteriaceae;Aquitalea;	46252	9	13	17	20	0.00158173	5	2	6	2	0.000348813	1	1	2	6	0.000590667
71	Bacteria;Bacteroidota;Bacteroidia;Cytophagales;Spirosomaceae;Arcicella;	44136	7	2	6	2	0.000455752	11	9	19	27	0.00153478	4	12	6	6	0.000590667
72	Bacteria;Campylobacterota;Campylobacteria;Campylobacterales;Arcobacteraceae;Arcobacter;	50048	2	0	2	2	0.000160854	0	0	0	0	0	0	0	0	0	0
73	Bacteria;Proteobacteria;Gammaproteobacteria;Xanthomonadales;Xanthomonadaceae;Arenimonas;	3801	6	8	11	16	0.00109917	9	9	11	14	0.00099993	6	10	11	13	0.00127978
74	Bacteria;Acidobacteriota;Blastocatellia;Blastocatellales;Blastocatellaceae;Aridibacter;	43219	0	2	2	4	0.000214471	0	0	0	0	0	1	2	0	2	0.000196889
75	Bacteria;Armatimonadota;Armatimonadia;Armatimonadales;Armatimonadaceae;Armatimonas;	43857	22	11	15	20	0.00182301	47	48	37	47	0.0041625	24	34	22	17	0.00167356
76	Bacteria;Bacteroidota;Bacteroidia;Cytophagales;Spirosomaceae;Arsenicibacter;	44137	0	0	0	0	0	0	0	0	0	0	2	2	0	0	0
77	Bacteria;Actinobacteriota;Actinobacteria;Micrococcales;Micrococcaceae;Arthrobacter;	43556	0	1	0	4	0.000134045	0	0	0	0	0	0	0	0	0	0
78	Bacteria;Proteobacteria;Alphaproteobacteria;Caulobacterales;Caulobacteraceae;Asticcacaulis;	2389	0	2	3	0	0.000134045	0	0	3	3	0.000139525	1	2	8	7	0.000689112
79	Bacteria;Bacteroidota;Bacteroidia;Chitinophagales;Chitinophagaceae;Aurantisolimonas;	44009	5	8	7	15	0.000938313	14	10	12	10	0.00106969	7	12	15	14	0.00137822
80	Bacteria;Proteobacteria;Alphaproteobacteria;Rhizobiales;Rhizobiaceae;Aureimonas;	26095	2	2	0	2	0.000160854	0	0	0	0	0	0	0	0	0	0
81	Bacteria;Bacteroidota;Bacteroidia;Chitinophagales;Saprospiraceae;Aureispira;	44045	0	0	0	0	0	2	2	3	2	0.000209288	2	7	0	4	0.000393778
82	Bacteria;Proteobacteria;Gammaproteobacteria;Burkholderiales;Rhodocyclaceae;Azoarcus;	46404	4	22	14	29	0.00184982	4	2	6	8	0.000465084	9	12	7	10	0.000984446
83	Bacteria;Proteobacteria;Gammaproteobacteria;Burkholderiales;Comamonadaceae;Azohydromonas;	46264	0	3	2	3	0.000214471	0	0	0	0	0	6	5	6	10	0.000984446
84	Bacteria;Proteobacteria;Gammaproteobacteria;Burkholderiales;Rhodocyclaceae;Azonexus;	46405	0	4	4	7	0.000402134	2	2	1	1	0.000139525	4	4	5	4	0.000393778
85	Bacteria;Proteobacteria;Gammaproteobacteria;Burkholderiales;Rhodocyclaceae;Azospira;	46406	1	34	30	50	0.00308303	11	9	10	24	0.00125573	13	17	27	22	0.00216578
86	Bacteria;Proteobacteria;Alphaproteobacteria;Azospirillales;Azospirillaceae;Azospirillum;	25948	0	0	0	0	0	0	1	2	2	0.000116271	2	4	2	1	9.84446e-05
87	Bacteria;Proteobacteria;Gammaproteobacteria;Burkholderiales;Rhodocyclaceae;Azovibrio;	46407	0	6	5	7	0.000482561	2	1	2	2	0.000162779	12	8	15	15	0.00147667
88	Bacteria;Firmicutes;Bacilli;Bacillales;Bacillaceae;Bacillus;	1688	10	11	10	14	0.0012064	15	24	114	47	0.00465084	1	4	10	9	0.000886001
89	Bacteria;Bdellovibrionota;Bdellovibrionia;Bacteriovoracales;Bacteriovoracaceae;Bacteriovorax;	44434	4	3	4	3	0.000375325	0	2	3	3	0.000186034	14	10	14	12	0.00118133
90	Bacteria;Bacteroidota;Bacteroidia;Bacteroidales;Bacteroidaceae;Bacteroides;	43874	99	167	181	173	0.0166215	24	31	31	21	0.0024882	9	12	9	5	0.000492223
91	Bacteria;Proteobacteria;Alphaproteobacteria;Rhizobiales;Rhizobiales Incertae Sedis;Bauldia;	2532	0	0	0	0	0	3	1	5	2	0.000255796	0	0	0	0	0
92	Bacteria;Proteobacteria;Gammaproteobacteria;Pseudomonadales;Spongiibacteraceae;BD1-7 clade;	50471	8	4	8	12	0.000857886	3	11	6	11	0.00072088	5	12	9	7	0.000689112
93	Bacteria;Bdellovibrionota;Bdellovibrionia;Bdellovibrionales;Bdellovibrionaceae;Bdellovibrio;	44440	4	6	6	8	0.000643414	31	22	37	30	0.0027905	36	61	30	49	0.00482378
94	Bacteria;Proteobacteria;Gammaproteobacteria;Beggiatoales;Beggiatoaceae;Beggiatoa;	26328	0	0	0	0	0	2	2	3	0	0.000162779	10	10	3	8	0.000787557
95	Bacteria;Desulfobacterota;Desulfovibrionia;Desulfovibrionales;Desulfovibrionaceae;Bilophila;	45003	5	2	0	0	0.000187663	0	0	0	0	0	0	2	2	0	0
96	Bacteria;Proteobacteria;Gammaproteobacteria;Pseudomonadales;Pseudohongiellaceae;BIyi10;	50451	0	3	2	5	0.000268089	3	0	0	2	0.000116271	0	0	0	0	0
97	Bacteria;Acidobacteriota;Blastocatellia;Blastocatellales;Blastocatellaceae;Blastocatella;	43220	4	3	0	5	0.000321707	5	6	12	14	0.000860405	6	6	2	6	0.000590667
98	Bacteria;Planctomycetota;Planctomycetes;Pirellulales;Pirellulaceae;Blastopirellula;	46091	7	14	14	18	0.00142087	22	22	22	21	0.00202311	12	20	19	13	0.00127978
99	Bacteria;Firmicutes;Clostridia;Lachnospirales;Lachnospiraceae;Blautia;	45422	6	3	1	0	0.000268089	0	0	6	2	0.000186034	0	0	0	0	0
100	Bacteria;Bacteroidota;Bacteroidia;Bacteroidales;Williamwhitmaniaceae;Blvii28 wastewater-sludge group;	43994	0	8	7	15	0.000804268	3	0	4	3	0.000232542	5	0	8	5	0.000492223
101	Bacteria;Proteobacteria;Gammaproteobacteria;Burkholderiales;Alcaligenaceae;Bordetella;	46194	2	0	1	1	0.000107236	0	0	0	0	0	0	0	0	0	0
102	Bacteria;Proteobacteria;Alphaproteobacteria;Rhizobiales;Beijerinckiaceae;Bosea;	26042	3	2	2	2	0.00024128	0	3	4	0	0.000162779	0	0	4	1	9.84446e-05
103	Bacteria;Proteobacteria;Gammaproteobacteria;Burkholderiales;Comamonadaceae;Brachymonas;	46265	0	0	0	0	0	0	0	0	0	0	1	1	0	2	0.000196889
104	Bacteria;Proteobacteria;Alphaproteobacteria;Rhizobiales;Xanthobacteraceae;Bradyrhizobium;	26151	0	0	0	0	0	2	0	2	1	0.000116271	2	0	0	4	0.000393778
105	Bacteria;Verrucomicrobiota;Verrucomicrobiae;Verrucomicrobiales;Verrucomicrobiaceae;Brevifollis;	46842	1	3	3	4	0.000294898	9	4	5	7	0.000581355	14	24	12	9	0.000886001
106	Bacteria;Proteobacteria;Alphaproteobacteria;Caulobacterales;Caulobacteraceae;Brevundimonas;	2390	1	5	3	2	0.000294898	0	0	2	4	0.000139525	4	10	9	9	0.000886001
107	Bacteria;Acidobacteriota;Acidobacteriae;Bryobacterales;Bryobacteraceae;Bryobacter;	43200	6	17	15	31	0.00184982	27	16	25	35	0.00239518	19	28	17	24	0.00236267
108	Bacteria;Bacteroidota;Bacteroidia;Bacteroidales;Prolixibacteraceae;BSV13;	43952	2	11	7	7	0.000723841	2	4	2	5	0.000302304	2	2	3	7	0.000689112
109	Bacteria;Proteobacteria;Gammaproteobacteria;Burkholderiales;Burkholderiaceae;Burkholderia-Caballeronia-Paraburkholderia;	46221	1	2	0	5	0.000214471	4	2	1	2	0.000209288	1	2	2	3	0.000295334
110	Bacteria;Proteobacteria;Gammaproteobacteria;Enterobacterales;Enterobacteriaceae;Buttiauxella;	46457	3	7	1	2	0.000348516	0	0	0	0	0	0	0	0	0	0
111	Bacteria;Firmicutes;Clostridia;Oscillospirales;Butyricicoccaceae;Butyricicoccus;	45510	0	0	0	0	0	2	4	1	3	0.000232542	0	0	0	0	0
112	Bacteria;Firmicutes;Clostridia;Lachnospirales;Lachnospiraceae;Butyrivibrio;	45423	1	2	3	0	0.000160854	0	0	0	0	0	0	0	0	0	0
113	Bacteria;Myxococcota;Polyangia;Polyangiales;Polyangiaceae;Byssovorax;	45956	0	0	0	0	0	3	6	0	0	0.000209288	2	4	3	2	0.000196889
114	Bacteria;Planctomycetota;Planctomycetes;Pirellulales;Pirellulaceae;Bythopirellula;	46092	0	0	0	0	0	2	2	1	2	0.000162779	0	0	0	0	0
115	Bacteria;Proteobacteria;Gammaproteobacteria;Burkholderiales;Rhodocyclaceae;C39;	46408	0	3	4	1	0.000214471	2	0	1	2	0.000116271	0	0	0	0	0
116	Bacteria;Proteobacteria;Gammaproteobacteria;Burkholderiales;Comamonadaceae;Caenimonas;	46266	1	0	3	1	0.000134045	2	2	0	3	0.000162779	2	6	0	5	0.000492223
117	Bacteria;Cyanobacteria;Cyanobacteriia;Leptolyngbyales;Leptolyngbyaceae;Calothrix KVSF5;	50104	8	1	0	0	0.00024128	63	49	46	51	0.00486013	15	27	18	15	0.00147667
118	Bacteria;Cyanobacteria;Cyanobacteriia;Cyanobacteriales;Nostocaceae;Calothrix PCC-6303;	44646	0	0	0	0	0	6	12	19	11	0.0011162	3	2	3	2	0.000196889
119	Bacteria;Cyanobacteria;Cyanobacteriia;Cyanobacteriales;Nostocaceae;Calothrix UAM 374;	44649	0	0	0	0	0	4	13	11	7	0.000813897	1	2	0	1	9.84446e-05
120	Bacteria;Proteobacteria;Gammaproteobacteria;Burkholderiales;Rhodocyclaceae;Candidatus Accumulibacter;	46409	8	72	61	66	0.00554945	46	30	25	43	0.0033486	81	48	100	75	0.00738334
121	Bacteria;Proteobacteria;Alphaproteobacteria;Tistrellales;Geminicoccaceae;Candidatus Alysiosphaera;	26264	3	3	0	4	0.000268089	4	7	4	5	0.000465084	2	5	0	6	0.000590667
122	Bacteria;Bacteroidota;Bacteroidia;Cytophagales;Amoebophilaceae;Candidatus Amoebophilus;	44059	2	1	0	4	0.000187663	9	8	7	7	0.00072088	6	21	10	3	0.000295334
123	Bacteria;Planctomycetota;Planctomycetes;Pirellulales;Pirellulaceae;Candidatus Anammoximicrobium;	46094	0	1	2	7	0.000268089	0	0	3	3	0.000139525	2	0	2	2	0.000196889
124	Bacteria;Proteobacteria;Alphaproteobacteria;Holosporales;Holosporaceae;Candidatus Bealeia;	25988	0	0	0	0	0	0	0	0	0	0	1	4	0	0	0
125	Bacteria;Proteobacteria;Gammaproteobacteria;Gammaproteobacteria Incertae Sedis;Unknown Family;Candidatus Berkiella;	26663	0	4	0	3	0.000187663	2	3	0	5	0.000232542	0	4	0	3	0.000295334
126	Bacteria;Proteobacteria;Alphaproteobacteria;Paracaedibacterales;Paracaedibacteraceae;Candidatus Captivus;	26011	0	0	0	0	0	0	0	0	0	0	2	2	1	0	0
127	Bacteria;Chloroflexi;Chloroflexia;Chloroflexales;Chloroflexaceae;Candidatus Chloroploca;	11230	0	0	0	0	0	2	0	1	2	0.000116271	3	4	0	3	0.000295334
128	Bacteria;Chloroflexi;Chloroflexia;Chloroflexales;Chloroflexaceae;Candidatus Chlorothrix;	25151	0	0	0	0	0	0	2	2	1	0.000116271	0	0	0	0	0
129	Bacteria;Proteobacteria;Alphaproteobacteria;Rickettsiales;Candidatus Jidaibacter;	46170	0	0	0	0	0	0	0	0	0	0	3	2	3	1	9.84446e-05
130	Bacteria;Proteobacteria;Alphaproteobacteria;Rickettsiales;Rickettsiaceae;Candidatus Megaira;	26226	0	0	0	0	0	4	0	1	2	0.000162779	3	4	0	1	9.84446e-05
131	Bacteria;Proteobacteria;Gammaproteobacteria;Burkholderiales;Gallionellaceae;Candidatus Nitrotoga;	46320	1	7	5	5	0.000482561	6	2	5	7	0.000465084	6	6	5	8	0.000787557
132	Bacteria;Verrucomicrobiota;Omnitrophia;Omnitrophales;Omnitrophaceae;Candidatus Omnitrophus;	46769	0	2	0	2	0.000107236	2	1	5	3	0.000255796	4	2	0	0	0
133	Bacteria;Proteobacteria;Gammaproteobacteria;Gammaproteobacteria Incertae Sedis;Unknown Family;Candidatus Ovatusbacter;	26665	0	0	0	0	0	0	2	1	3	0.000139525	1	2	2	0	0
134	Bacteria;Proteobacteria;Alphaproteobacteria;Paracaedibacterales;Paracaedibacteraceae;Candidatus Paracaedibacter;	26014	0	2	1	1	0.000107236	3	0	0	2	0.000116271	0	2	2	2	0.000196889
135	Bacteria;Verrucomicrobiota;Chlamydiae;Chlamydiales;Parachlamydiaceae;Candidatus Protochlamydia;	46716	0	0	0	0	0	0	0	6	2	0.000186034	1	2	0	1	9.84446e-05
136	Bacteria;Patescibacteria;Saccharimonadia;Saccharimonadales;Saccharimonadaceae;Candidatus Saccharimonas;	25824	0	0	0	0	0	2	1	2	1	0.000139525	1	1	1	1	9.84446e-05
137	Bacteria;Firmicutes;Clostridia;Oscillospirales;Ruminococcaceae;Candidatus Soleaferrea;	45541	0	0	0	0	0	3	1	1	2	0.000162779	0	2	2	2	0.000196889
138	Bacteria;Acidobacteriota;Acidobacteriae;Solibacterales;Solibacteraceae;Candidatus Solibacter;	43207	3	2	6	1	0.000321707	2	0	6	5	0.000302304	5	2	2	5	0.000492223
139	Bacteria;Proteobacteria;Gammaproteobacteria;Burkholderiales;Comamonadaceae;Candidatus Symbiobacter;	46268	0	9	10	3	0.000589797	5	3	4	5	0.000395321	14	8	6	14	0.00137822
140	Bacteria;Proteobacteria;Gammaproteobacteria;Tenderiales;Tenderiaceae;Candidatus Tenderia;	26836	0	3	2	5	0.000268089	1	2	5	2	0.000232542	1	5	0	1	9.84446e-05
141	Bacteria;Verrucomicrobiota;Verrucomicrobiae;Chthoniobacterales;Chthoniobacteraceae;Candidatus Udaeobacter;	46777	1	1	2	4	0.000214471	1	8	6	9	0.000558101	3	5	2	6	0.000590667
142	Bacteria;Verrucomicrobiota;Verrucomicrobiae;Chthoniobacterales;Xiphinematobacteraceae;Candidatus Xiphinematobacter;	46784	1	6	6	5	0.000482561	7	2	5	6	0.000465084	6	14	4	5	0.000492223
143	Bacteria;Bacteroidota;Bacteroidia;Bacteroidales;Marinilabiliaceae;Carboxylicivirga;	43916	1	1	2	1	0.000134045	0	0	0	0	0	5	0	2	2	0.000196889
144	Bacteria;Proteobacteria;Alphaproteobacteria;Caulobacterales;Caulobacteraceae;Caulobacter;	2391	2	7	8	7	0.000643414	5	4	3	8	0.000465084	5	10	12	11	0.00108289
145	Bacteria;Actinobacteriota;Actinobacteria;Micrococcales;Cellulomonadaceae;Cellulomonas;	43432	3	2	0	3	0.000214471	2	2	2	2	0.000186034	0	0	0	0	0
146	Bacteria;Proteobacteria;Gammaproteobacteria;Pseudomonadales;Cellvibrionaceae;Cellvibrio;	50365	15	8	10	20	0.00142087	27	28	20	23	0.00227891	29	51	23	34	0.00334712
147	Bacteria;Cyanobacteria;Cyanobacteriia;Leptolyngbyales;Leptolyngbyaceae;CENA518;	50102	2	0	0	2	0.000107236	0	0	0	0	0	0	0	0	0	0
148	Bacteria;Cyanobacteria;Cyanobacteriia;Cyanobacteriales;Phormidiaceae;Cephalothrix SAG 75.79;	44712	0	0	0	0	0	0	0	0	0	0	0	1	2	2	0.000196889
149	Bacteria;Verrucomicrobiota;Verrucomicrobiae;Opitutales;Opitutaceae;Cephaloticoccus;	46794	0	5	7	7	0.00050937	1	1	1	3	0.000139525	3	4	5	11	0.00108289
150	Bacteria;Verrucomicrobiota;Verrucomicrobiae;Opitutales;Puniceicoccaceae;Cerasicoccus;	46803	1	1	1	1	0.000107236	3	2	2	1	0.000186034	2	1	5	2	0.000196889
151	Bacteria;Proteobacteria;Alphaproteobacteria;Rhodobacterales;Rhodobacteraceae;Cereibacter;	14530	0	0	0	0	0	0	0	0	0	0	5	9	4	4	0.000393778
152	Bacteria;Bacteroidota;Bacteroidia;Cytophagales;Cyclobacteriaceae;Cesiribacter;	44075	0	0	0	0	0	0	0	0	0	0	1	1	1	1	9.84446e-05
153	Bacteria;Fusobacteriota;Fusobacteriia;Fusobacteriales;Fusobacteriaceae;Cetobacterium;	45859	11	5	7	6	0.000777459	4	3	5	6	0.000418575	4	2	5	2	0.000196889
154	Bacteria;Cyanobacteria;Cyanobacteriia;Leptolyngbyales;Leptolyngbyaceae;Chamaesiphon PCC-7430;	44758	6	1	3	4	0.000375325	12	9	14	15	0.00116271	9	11	6	5	0.000492223
155	Bacteria;Proteobacteria;Gammaproteobacteria;Burkholderiales;Chitinibacteraceae;Chitinibacter;	46240	12	5	4	6	0.000723841	22	21	12	8	0.00146501	8	6	8	7	0.000689112
156	Bacteria;Proteobacteria;Gammaproteobacteria;Burkholderiales;Chitinibacteraceae;Chitinilyticum;	46241	2	3	2	3	0.000268089	4	8	3	3	0.000418575	2	1	1	0	0
157	Bacteria;Proteobacteria;Gammaproteobacteria;Burkholderiales;Chitinimonadaceae;Chitinimonas;	46249	3	11	9	16	0.00104555	11	9	6	5	0.00072088	12	21	15	13	0.00127978
158	Bacteria;Proteobacteria;Gammaproteobacteria;Burkholderiales;Chitinimonadaceae;Chitinivorax;	46250	0	2	5	3	0.000268089	0	0	0	0	0	3	4	2	3	0.000295334
159	Bacteria;Chloroflexi;Chloroflexia;Chloroflexales;Chloroflexaceae;Chloroflexus;	1415	1	1	1	1	0.000107236	3	2	6	4	0.000348813	6	7	3	2	0.000196889
160	Bacteria;Chloroflexi;Chloroflexia;Chloroflexales;Chloroflexaceae;Chloronema;	1416	0	0	0	0	0	0	0	0	0	0	2	4	1	2	0.000196889
161	Bacteria;Firmicutes;Clostridia;Christensenellales;Christensenellaceae;Christensenellaceae R-7 group;	45329	2	5	10	13	0.000804268	3	5	10	3	0.000488338	5	2	17	8	0.000787557
162	Bacteria;Proteobacteria;Gammaproteobacteria;Burkholderiales;Chromobacteriaceae;Chromobacterium;	46253	4	2	3	1	0.000268089	3	1	2	2	0.000186034	2	1	3	1	9.84446e-05
163	Bacteria;Cyanobacteria;Cyanobacteriia;Cyanobacteriales;Chroococcidiopsaceae;Chroococcidiopsis PCC 7203;	44569	3	0	0	2	0.000134045	0	0	0	0	0	0	0	0	0	0
164	Bacteria;Cyanobacteria;Cyanobacteriia;Cyanobacteriales;Xenococcaceae;Chroococcidiopsis PCC-6712;	44728	0	0	0	0	0	3	0	0	2	0.000116271	0	2	0	3	0.000295334
165	Bacteria;Cyanobacteria;Cyanobacteriia;Cyanobacteriales;Chroococcidiopsaceae;Chroococcidiopsis SAG 2023;	44570	0	0	0	0	0	0	0	0	0	0	1	2	0	1	9.84446e-05
166	Bacteria;Cyanobacteria;Cyanobacteriia;Cyanobacteriales;Xenococcaceae;Chroococcopsis;	44729	0	0	0	0	0	0	0	3	3	0.000139525	0	0	0	0	0
167	Bacteria;Bacteroidota;Bacteroidia;Flavobacteriales;Weeksellaceae;Chryseobacterium;	44317	32	45	43	33	0.00410177	23	13	12	20	0.00158129	6	9	17	12	0.00118133
168	Bacteria;Actinobacteriota;Actinobacteria;Micrococcales;Microbacteriaceae;Chryseoglobus;	43502	1	1	1	2	0.000134045	0	3	1	2	0.000139525	0	0	0	0	0
169	Bacteria;Bacteroidota;Bacteroidia;Cytophagales;Microscillaceae;Chryseolinea;	44123	0	0	3	2	0.000134045	0	0	0	0	0	0	0	0	0	0
170	Bacteria;Firmicutes;Bacilli;Bacillales;Planococcaceae;Chryseomicrobium;	1756	0	0	0	0	0	0	0	0	0	0	0	1	1	2	0.000196889
171	Bacteria;Verrucomicrobiota;Verrucomicrobiae;Chthoniobacterales;Chthoniobacteraceae;Chthoniobacter;	46778	25	44	39	56	0.00439666	74	76	71	121	0.00795293	49	47	39	43	0.00423312
172	Bacteria;Proteobacteria;Alphaproteobacteria;Rhizobiales;Pleomorphomonadaceae;Chthonobacter;	26083	3	7	1	3	0.000375325	3	3	4	6	0.000372067	2	2	6	7	0.000689112
173	Bacteria;Desulfobacterota;Desulfuromonadia;Geobacterales;Geobacteraceae;Citrifermentans;	45024	1	20	24	20	0.00174258	3	5	1	11	0.000465084	10	4	20	22	0.00216578
174	Bacteria;Proteobacteria;Gammaproteobacteria;Enterobacterales;Enterobacteriaceae;Citrobacter;	46459	15	23	11	8	0.00152811	1	1	0	3	0.000116271	0	0	0	0	0
175	Bacteria;Actinobacteriota;Acidimicrobiia;Microtrichales;Ilumatobacteraceae;CL500-29 marine group;	43299	15	23	33	32	0.00276132	28	46	81	55	0.00488338	40	71	23	34	0.00334712
176	Bacteria;Planctomycetota;Phycisphaerae;Phycisphaerales;Phycisphaeraceae;CL500-3;	46052	0	0	0	0	0	0	2	4	0	0.000139525	0	0	0	0	0
177	Bacteria;Bacteroidota;Bacteroidia;Flavobacteriales;Weeksellaceae;Cloacibacterium;	44318	66	56	57	78	0.0068899	34	50	48	56	0.00437179	4	8	15	11	0.00108289
178	Bacteria;Firmicutes;Clostridia;Clostridiales;Clostridiaceae;Clostridium sensu stricto 1;	45342	68	19	13	25	0.00335112	9	27	64	32	0.00306955	4	11	8	4	0.000393778
179	Bacteria;Firmicutes;Clostridia;Clostridiales;Clostridiaceae;Clostridium sensu stricto 10;	45343	23	4	5	6	0.00101874	20	25	42	24	0.00258122	5	2	12	4	0.000393778
180	Bacteria;Firmicutes;Clostridia;Clostridiales;Clostridiaceae;Clostridium sensu stricto 11;	45344	0	5	9	5	0.00050937	0	0	0	0	0	2	4	0	0	0
181	Bacteria;Firmicutes;Clostridia;Clostridiales;Clostridiaceae;Clostridium sensu stricto 12;	45345	151	140	187	181	0.0176671	63	120	85	65	0.00774365	7	5	49	25	0.00246111
182	Bacteria;Firmicutes;Clostridia;Clostridiales;Clostridiaceae;Clostridium sensu stricto 13;	45346	22	8	16	25	0.00190343	9	19	20	22	0.00162779	2	0	2	4	0.000393778
183	Bacteria;Firmicutes;Clostridia;Clostridiales;Clostridiaceae;Clostridium sensu stricto 14;	45347	10	4	4	6	0.000643414	0	4	3	0	0.000162779	0	0	0	0	0
184	Bacteria;Firmicutes;Clostridia;Clostridiales;Clostridiaceae;Clostridium sensu stricto 16;	45349	7	10	7	6	0.000804268	6	7	12	14	0.000906913	0	0	10	12	0.00118133
185	Bacteria;Firmicutes;Clostridia;Clostridiales;Clostridiaceae;Clostridium sensu stricto 2;	45353	0	4	3	1	0.000214471	0	0	0	6	0.000139525	0	0	0	0	0
186	Bacteria;Firmicutes;Clostridia;Clostridiales;Clostridiaceae;Clostridium sensu stricto 3;	45354	25	0	0	1	0.000697032	9	6	17	5	0.000860405	3	2	0	1	9.84446e-05
187	Bacteria;Firmicutes;Clostridia;Clostridiales;Clostridiaceae;Clostridium sensu stricto 4;	45355	0	0	0	0	0	2	2	3	1	0.000186034	0	0	0	0	0
188	Bacteria;Firmicutes;Clostridia;Clostridiales;Clostridiaceae;Clostridium sensu stricto 5;	45356	8	5	3	0	0.000428943	11	14	18	10	0.00123247	0	0	0	0	0
189	Bacteria;Firmicutes;Clostridia;Clostridiales;Clostridiaceae;Clostridium sensu stricto 8;	45359	19	3	5	5	0.000857886	4	15	28	16	0.00146501	0	1	7	6	0.000590667
190	Bacteria;Firmicutes;Clostridia;Clostridiales;Clostridiaceae;Clostridium sensu stricto 9;	45360	5	6	6	10	0.000723841	6	8	10	17	0.000953422	2	1	5	4	0.000393778
191	Bacteria;Proteobacteria;Gammaproteobacteria;Burkholderiales;Oxalobacteraceae;CM1G08;	46377	2	1	1	3	0.000187663	1	3	4	4	0.00027905	3	3	3	3	0.000295334
192	Bacteria;Firmicutes;Clostridia;Oscillospirales;Oscillospiraceae;Colidextribacter;	45521	4	0	0	3	0.000187663	2	0	4	6	0.00027905	1	0	2	2	0.000196889
193	Bacteria;Proteobacteria;Gammaproteobacteria;Burkholderiales;Oxalobacteraceae;Collimonas;	46382	0	1	1	2	0.000107236	0	0	0	0	0	0	0	0	0	0
194	Bacteria;Actinobacteriota;Coriobacteriia;Coriobacteriales;Coriobacteriaceae;Collinsella;	43773	0	0	0	0	0	0	0	0	0	0	0	2	2	0	0
195	Bacteria;Proteobacteria;Gammaproteobacteria;Burkholderiales;Comamonadaceae;Comamonas;	46269	70	61	49	47	0.00608563	32	22	38	46	0.00320908	18	41	33	38	0.00374089
196	Bacteria;Actinobacteriota;Thermoleophilia;Solirubrobacterales;Solirubrobacteraceae;Conexibacter;	43813	6	7	3	9	0.000670223	2	3	11	12	0.000651117	1	6	6	3	0.000295334
197	Bacteria;Myxococcota;Myxococcia;Myxococcales;Myxococcaceae;Corallococcus;	45919	0	0	0	0	0	0	0	0	0	0	0	4	4	0	0
198	Bacteria;Proteobacteria;Gammaproteobacteria;Coxiellales;Coxiellaceae;Coxiella;	26614	0	0	0	0	0	3	8	5	8	0.000558101	3	2	2	1	9.84446e-05
199	Bacteria;Firmicutes;Clostridia;Peptostreptococcales-Tissierellales;Thermotaleaceae;Crassaminicella;	45650	0	0	0	0	0	0	0	0	0	0	2	0	6	4	0.000393778
200	Bacteria;Proteobacteria;Alphaproteobacteria;Acetobacterales;Acetobacteraceae;Craurococcus-Caldovatus;	46127	0	1	5	2	0.000214471	0	0	0	0	0	0	0	0	0	0
201	Bacteria;Proteobacteria;Gammaproteobacteria;Burkholderiales;Chromobacteriaceae;Crenobacter;	46254	18	6	7	3	0.000911504	6	5	1	0	0.00027905	11	6	1	1	9.84446e-05
202	Bacteria;Proteobacteria;Gammaproteobacteria;Methylococcales;Methylomonadaceae;Crenothrix;	46554	0	5	1	4	0.000268089	0	1	3	2	0.000139525	2	5	7	2	0.000196889
203	Bacteria;Bacteroidota;Bacteroidia;Flavobacteriales;Crocinitomicaceae;Crocinitomix;	44169	2	0	2	4	0.000214471	0	0	0	0	0	6	8	5	1	9.84446e-05
204	Bacteria;Proteobacteria;Gammaproteobacteria;Enterobacterales;Enterobacteriaceae;Cronobacter;	46460	6	9	7	1	0.000616605	0	3	2	0	0.000116271	0	0	0	0	0
205	Bacteria;Proteobacteria;Gammaproteobacteria;Burkholderiales;Burkholderiaceae;Cupriavidus;	46224	0	2	3	1	0.000160854	0	0	0	0	0	0	0	0	0	0
206	Bacteria;Proteobacteria;Gammaproteobacteria;Burkholderiales;Comamonadaceae;Curvibacter;	46271	16	37	33	38	0.00332431	19	15	12	12	0.00134874	25	25	23	25	0.00246111
207	Bacteria;Cyanobacteria;Cyanobacteriia;Synechococcales;Cyanobiaceae;Cyanobium PCC-6307;	44829	12	7	5	4	0.00075065	4	9	8	3	0.000558101	12	11	14	6	0.000590667
208	Bacteria;Cyanobacteria;Cyanobacteriia;Thermosynechococcales;Thermosynechococcaceae;Cyanothece PCC 7425;	44846	0	0	0	0	0	3	9	12	7	0.00072088	2	5	5	4	0.000393778
209	Bacteria;Cyanobacteria;Cyanobacteriia;Cyanobacteriales;Nostocaceae;Cylindrospermopsis CRJ1;	44652	0	0	0	0	0	8	3	2	0	0.000302304	0	0	0	0	0
210	Bacteria;Cyanobacteria;Cyanobacteriia;Cyanobacteriales;Nostocaceae;Cylindrospermum PCC-7417;	44655	0	1	1	2	0.000107236	1	2	2	5	0.000232542	0	0	0	0	0
211	Bacteria;Bacteroidota;Bacteroidia;Cytophagales;Cytophagaceae;Cytophaga;	44100	15	9	10	22	0.0015013	16	16	28	27	0.00202311	18	27	10	22	0.00216578
212	Bacteria;Proteobacteria;Gammaproteobacteria;Burkholderiales;Rhodocyclaceae;Dechlorobacter;	46410	0	6	5	6	0.000455752	1	5	3	5	0.000325559	10	6	7	9	0.000886001
213	Bacteria;Proteobacteria;Gammaproteobacteria;Burkholderiales;Rhodocyclaceae;Dechloromonas;	46411	11	163	174	224	0.0153347	51	49	43	60	0.0047206	59	40	78	58	0.00570979
214	Bacteria;Proteobacteria;Gammaproteobacteria;Burkholderiales;Rhodocyclaceae;Dechlorosoma;	46412	0	0	0	0	0	0	0	0	0	0	0	0	2	3	0.000295334
215	Bacteria;Proteobacteria;Gammaproteobacteria;Burkholderiales;Chitinibacteraceae;Deefgea;	46243	5	4	5	2	0.000428943	6	2	2	5	0.000348813	0	0	0	0	0
216	Bacteria;Deferrisomatota;Defferrisomatia;Defferrisomatales;Defferrisomataceae;Deferrisoma;	44880	0	0	0	0	0	2	2	0	6	0.000232542	0	0	0	0	0
217	Bacteria;Proteobacteria;Alphaproteobacteria;Rhodobacterales;Rhodobacteraceae;Defluviimonas;	2569	0	2	1	3	0.000160854	1	2	1	1	0.000116271	0	0	0	0	0
218	Bacteria;Firmicutes;Clostridia;Lachnospirales;Defluviitaleaceae;Defluviitaleaceae UCG-011;	45408	0	9	12	17	0.00101874	17	11	19	31	0.00181383	21	21	50	32	0.00315023
219	Bacteria;Deinococcota;Deinococci;Deinococcales;Deinococcaceae;Deinococcus;	44886	34	12	12	33	0.00243961	70	66	65	84	0.00662744	38	37	29	39	0.00383934
220	Bacteria;Proteobacteria;Gammaproteobacteria;Burkholderiales;Comamonadaceae;Delftia;	46272	35	31	22	23	0.00297579	12	9	16	19	0.00130223	7	4	10	10	0.000984446
221	Bacteria;Actinobacteriota;Actinobacteria;Micrococcales;Demequinaceae;Demequina;	43440	0	5	6	7	0.000482561	2	2	6	9	0.00044183	2	4	2	1	9.84446e-05
222	Bacteria;Proteobacteria;Gammaproteobacteria;Burkholderiales;Rhodocyclaceae;Denitratisoma;	46413	0	0	2	3	0.000134045	1	1	2	2	0.000139525	1	4	5	2	0.000196889
223	Bacteria;Desulfobacterota;Desulfobacteria;Desulfobacterales;Desulfosarcinaceae;Desulfatirhabdium;	44944	0	0	0	0	0	0	0	0	0	0	1	3	0	0	0
224	Bacteria;Desulfobacterota;Desulfobulbia;Desulfobulbales;Desulfobulbaceae;Desulfobulbus;	44960	3	15	14	18	0.00134045	4	8	4	8	0.000558101	3	5	9	6	0.000590667
225	Bacteria;Desulfobacterota;Desulfovibrionia;Desulfovibrionales;Desulfomicrobiaceae;Desulfomicrobium;	44991	6	9	14	20	0.00131364	12	12	9	13	0.00106969	9	2	17	14	0.00137822
226	Bacteria;Desulfobacterota;Desulfovibrionia;Desulfovibrionales;Desulfovibrionaceae;Desulfovibrio;	45006	8	11	13	15	0.00126002	8	8	12	29	0.00132549	14	12	29	20	0.00196889
227	Bacteria;Desulfobacterota;Desulfuromonadia;Desulfuromonadales;Desulfuromonadaceae;Desulfuromonas;	50124	0	2	6	5	0.000348516	2	3	7	7	0.00044183	6	0	6	9	0.000886001
228	Bacteria;Verrucomicrobiota;Verrucomicrobiae;Pedosphaerales;Pedosphaeraceae;DEV008;	46816	7	23	21	33	0.00225195	6	7	14	17	0.00102318	9	11	8	13	0.00127978
229	Bacteria;Verrucomicrobiota;Verrucomicrobiae;Pedosphaerales;Pedosphaeraceae;DEV114;	46817	5	6	6	14	0.000831077	4	4	8	18	0.000790643	10	10	4	10	0.000984446
230	Bacteria;Proteobacteria;Alphaproteobacteria;Rhizobiales;Devosiaceae;Devosia;	26058	5	14	14	16	0.00131364	3	6	7	8	0.000558101	9	13	13	11	0.00108289
231	Bacteria;Proteobacteria;Gammaproteobacteria;Burkholderiales;Comamonadaceae;Diaphorobacter;	46273	0	4	7	6	0.000455752	4	2	1	2	0.000209288	3	5	6	8	0.000787557
232	Bacteria;Bacteroidota;Bacteroidia;Chitinophagales;Chitinophagaceae;Dinghuibacter;	44013	11	12	19	18	0.00160854	17	24	17	24	0.00190684	15	15	18	18	0.001772
233	Bacteria;Proteobacteria;Alphaproteobacteria;Dongiales;Dongiaceae;Dongia;	25977	3	2	2	2	0.00024128	0	0	0	0	0	4	0	1	3	0.000295334
234	Bacteria;Proteobacteria;Gammaproteobacteria;Burkholderiales;Nitrosomonadaceae;DSSD61;	46363	2	1	2	3	0.000214471	2	0	0	4	0.000139525	2	0	2	3	0.000295334
235	Bacteria;Proteobacteria;Gammaproteobacteria;Burkholderiales;Oxalobacteraceae;Duganella;	46383	8	10	17	13	0.00128683	8	4	2	4	0.000418575	2	5	7	7	0.000689112
236	Bacteria;Bacteroidota;Bacteroidia;Cytophagales;Spirosomaceae;Dyadobacter;	44138	0	2	2	1	0.000134045	0	0	0	0	0	3	3	8	9	0.000886001
237	Bacteria;Bacteroidota;Bacteroidia;Bacteroidales;Dysgonomonadaceae;Dysgonomonas;	43893	7	0	1	1	0.00024128	2	5	4	6	0.000395321	1	0	2	2	0.000196889
238	Bacteria;Bacteroidota;Bacteroidia;Chitinophagales;Chitinophagaceae;Edaphobaculum;	44014	0	6	3	7	0.000428943	7	3	8	9	0.000627863	15	17	10	9	0.000886001
239	Bacteria;Verrucomicrobiota;Verrucomicrobiae;Pedosphaerales;Pedosphaeraceae;Ellin516;	46818	3	5	6	7	0.000562988	3	3	3	14	0.000534846	1	7	5	2	0.000196889
240	Bacteria;Proteobacteria;Alphaproteobacteria;Sphingomonadales;Sphingomonadaceae;Ellin6055;	26244	2	1	2	0	0.000134045	0	0	0	0	0	0	0	0	0	0
241	Bacteria;Proteobacteria;Gammaproteobacteria;Burkholderiales;Nitrosomonadaceae;Ellin6067;	46364	9	23	16	23	0.00190343	11	21	26	43	0.00234867	17	23	27	24	0.00236267
242	Bacteria;Proteobacteria;Alphaproteobacteria;Elsterales;Elsteraceae;Elstera;	25981	0	1	3	4	0.000214471	5	5	3	3	0.000372067	3	3	2	4	0.000393778
243	Bacteria;Bacteroidota;Bacteroidia;Cytophagales;Spirosomaceae;Emticicia;	44139	70	25	32	55	0.00487923	132	99	61	91	0.00890636	70	86	58	77	0.00758023
244	Bacteria;Proteobacteria;Alphaproteobacteria;Rhizobiales;Rhizobiaceae;Ensifer;	2526	0	4	3	1	0.000214471	0	0	0	0	0	0	2	0	2	0.000196889
245	Bacteria;Proteobacteria;Gammaproteobacteria;Enterobacterales;Enterobacteriaceae;Enterobacillus;	46461	10	6	0	0	0.000428943	0	0	0	0	0	0	0	0	0	0
246	Bacteria;Proteobacteria;Gammaproteobacteria;Enterobacterales;Enterobacteriaceae;Enterobacter;	46462	46	46	15	12	0.00319026	2	4	4	4	0.000325559	0	0	0	0	0
247	Bacteria;Firmicutes;Bacilli;Lactobacillales;Enterococcaceae;Enterococcus;	1831	4	2	2	1	0.00024128	0	0	5	3	0.000186034	0	0	0	0	0
248	Bacteria;Firmicutes;Clostridia;Lachnospirales;Lachnospiraceae;Epulopiscium;	45432	13	1	3	2	0.00050937	6	5	6	3	0.000465084	0	0	0	0	0
249	Bacteria;Proteobacteria;Gammaproteobacteria;Enterobacterales;Erwiniaceae;Erwinia;	46480	1	4	1	0	0.000160854	0	0	0	0	0	0	0	0	0	0
250	Bacteria;Firmicutes;Bacilli;Erysipelotrichales;Erysipelotrichaceae;Erysipelothrix;	45221	7	30	32	40	0.00292217	32	17	23	44	0.00269749	16	12	39	41	0.00403623
251	Bacteria;Proteobacteria;Alphaproteobacteria;Sphingomonadales;Sphingomonadaceae;Erythrobacter;	26245	0	0	0	0	0	0	1	3	1	0.000116271	0	2	2	3	0.000295334
252	Bacteria;Proteobacteria;Gammaproteobacteria;Enterobacterales;Enterobacteriaceae;Escherichia-Shigella;	46463	27	18	21	14	0.00214471	19	17	15	11	0.00144176	4	6	8	3	0.000295334
253	Bacteria;Firmicutes;Bacilli;Exiguobacterales;Exiguobacteraceae;Exiguobacterium;	45242	58	5	3	7	0.00195705	27	34	111	38	0.00488338	4	7	7	5	0.000492223
254	Bacteria;Firmicutes;Clostridia;Oscillospirales;Ruminococcaceae;Faecalibacterium;	45544	10	5	7	0	0.000589797	3	3	2	2	0.000232542	0	0	3	4	0.000393778
255	Bacteria;Proteobacteria;Alphaproteobacteria;Rhodobacterales;Rhodobacteraceae;Falsirhodobacter;	2572	0	0	0	0	0	0	0	0	0	0	2	3	1	1	9.84446e-05
256	Bacteria;Proteobacteria;Gammaproteobacteria;Burkholderiales;Rhodocyclaceae;Ferribacterium;	46415	0	5	3	5	0.000348516	2	3	1	2	0.000186034	5	3	7	9	0.000886001
257	Bacteria;Bacteroidota;Bacteroidia;Chitinophagales;Chitinophagaceae;Ferruginibacter;	44015	9	12	8	23	0.00139406	15	19	26	29	0.00206962	33	53	32	28	0.00275645
258	Bacteria;Fibrobacterota;Fibrobacteria;Fibrobacterales;Fibrobacteraceae;Fibrobacter;	45136	0	19	15	41	0.00201067	3	2	2	3	0.000232542	3	2	4	3	0.000295334
259	Bacteria;Firmicutes;Bacilli;Bacillales;Bacillaceae;Fictibacillus;	1694	0	0	0	0	0	0	2	3	0	0.000116271	0	0	0	0	0
260	Bacteria;Bacteroidota;Bacteroidia;Chitinophagales;Chitinophagaceae;Filimonas;	44016	0	0	0	0	0	2	1	3	2	0.000186034	5	2	0	2	0.000196889
261	Bacteria;Proteobacteria;Alphaproteobacteria;Rhizobiales;Hyphomicrobiaceae;Filomicrobium;	2479	1	1	3	1	0.000160854	5	4	3	4	0.000372067	1	0	2	3	0.000295334
262	Bacteria;Planctomycetota;Planctomycetes;Gemmatales;Gemmataceae;Fimbriiglobus;	46074	45	53	55	58	0.00565668	65	120	144	174	0.0116969	37	60	47	48	0.00472534
263	Bacteria;Cyanobacteria;Cyanobacteriia;Cyanobacteriales;Nostocaceae;Fischerella PCC-9339;	44663	0	0	0	0	0	3	1	6	6	0.000372067	2	1	2	1	9.84446e-05
264	Bacteria;Bacteroidota;Bacteroidia;Chitinophagales;Chitinophagaceae;Flaviaesturariibacter;	44018	1	3	1	4	0.00024128	2	1	1	2	0.000139525	1	1	1	1	9.84446e-05
265	Bacteria;Proteobacteria;Alphaproteobacteria;Rhodobacterales;Rhodobacteraceae;Flavimaricola;	46163	0	0	0	0	0	0	0	0	0	0	1	2	1	1	9.84446e-05
266	Bacteria;Bacteroidota;Bacteroidia;Chitinophagales;Chitinophagaceae;Flavisolibacter;	44020	1	2	2	8	0.000348516	3	3	4	9	0.00044183	3	6	2	2	0.000196889
267	Bacteria;Bacteroidota;Bacteroidia;Flavobacteriales;Flavobacteriaceae;Flavobacterium;	44221	183	221	248	343	0.0266749	252	298	230	323	0.0256494	240	344	176	189	0.018606
268	Bacteria;Bacteroidota;Bacteroidia;Cytophagales;Spirosomaceae;Flectobacillus;	44142	18	14	15	16	0.00168896	46	50	44	47	0.00434853	10	6	10	15	0.00147667
269	Bacteria;Bacteroidota;Bacteroidia;Cytophagales;Microscillaceae;Flexibacter;	44125	1	1	1	4	0.000187663	14	15	10	9	0.0011162	6	7	6	5	0.000492223
270	Bacteria;Bacteroidota;Bacteroidia;Cytophagales;Flammeovirgaceae;Flexithrix;	44108	0	0	0	0	0	7	2	4	6	0.00044183	14	18	2	13	0.00127978
271	Bacteria;Proteobacteria;Gammaproteobacteria;Pseudomonadales;Moraxellaceae;Fluviicoccus;	14680	0	0	0	0	0	0	0	0	0	0	0	0	4	3	0.000295334
272	Bacteria;Bacteroidota;Bacteroidia;Flavobacteriales;Crocinitomicaceae;Fluviicola;	44170	18	14	11	18	0.00163534	52	34	19	22	0.00295328	30	35	27	24	0.00236267
273	Bacteria;Bacteroidota;Bacteroidia;Cytophagales;Spirosomaceae;Fluviimonas;	44143	0	0	0	0	0	0	0	0	0	0	3	1	1	1	9.84446e-05
274	Bacteria;Firmicutes;Clostridia;Clostridiales;Caloramatoraceae;Fonticella;	45337	0	3	2	3	0.000214471	1	1	5	6	0.000302304	1	0	5	4	0.000393778
275	Bacteria;Proteobacteria;Gammaproteobacteria;Burkholderiales;Chitinibacteraceae;Formivibrio;	46244	8	14	7	15	0.00117959	17	18	21	20	0.00176732	7	2	9	12	0.00118133
276	Bacteria;Proteobacteria;Alphaproteobacteria;Rhizobiales;Beijerinckiaceae;FukuN57;	26044	0	0	0	0	0	0	0	0	0	0	0	2	2	0	0
277	Bacteria;Firmicutes;Clostridia;Peptostreptococcales-Tissierellales;Fusibacteraceae;Fusibacter;	45605	18	27	29	54	0.00343154	43	37	59	132	0.00630189	56	41	105	144	0.014176
278	Bacteria;Fusobacteriota;Fusobacteriia;Fusobacteriales;Fusobacteriaceae;Fusobacterium;	45860	10	15	6	2	0.000884695	3	3	7	5	0.000418575	5	5	2	0	0
279	Bacteria;Actinobacteriota;Thermoleophilia;Gaiellales;Gaiellaceae;Gaiella;	43808	7	3	5	7	0.000589797	5	3	13	10	0.00072088	1	4	5	4	0.000393778
280	Bacteria;Proteobacteria;Gammaproteobacteria;Burkholderiales;Gallionellaceae;Gallionella;	46322	0	0	2	2	0.000107236	0	0	0	0	0	0	0	0	0	0
281	Bacteria;Cyanobacteria;Cyanobacteriia;Cyanobacteriales;Cyanobacteriaceae;Geminocystis PCC-6308;	44596	0	0	0	0	0	0	0	0	0	0	2	0	2	0	0
282	Bacteria;Planctomycetota;Planctomycetes;Gemmatales;Gemmataceae;Gemmata;	46075	27	57	54	57	0.00522774	43	71	84	103	0.00699951	18	31	44	44	0.00433156
283	Bacteria;Gemmatimonadota;Gemmatimonadetes;Gemmatimonadales;Gemmatimonadaceae;Gemmatimonas;	45879	12	6	13	17	0.00128683	7	17	15	19	0.00134874	5	14	8	12	0.00118133
284	Bacteria;Proteobacteria;Alphaproteobacteria;Rhodobacterales;Rhodobacteraceae;Gemmobacter;	2574	6	16	16	14	0.00139406	10	11	14	24	0.001372	21	22	18	11	0.00108289
285	Bacteria;Desulfobacterota;Desulfuromonadia;Geobacterales;Geobacteraceae;Geobacter;	45025	3	22	24	25	0.00198386	14	11	17	29	0.00165105	36	22	71	81	0.00797401
286	Bacteria;Desulfobacterota;Desulfuromonadia;Desulfuromonadales;Geothermobacteraceae;Geothermobacter;	50134	1	4	6	5	0.000428943	1	2	2	4	0.000209288	6	0	4	6	0.000590667
287	Bacteria;Acidobacteriota;Holophagae;Holophagales;Holophagaceae;Geothrix;	43244	0	11	11	22	0.00117959	0	0	3	2	0.000116271	4	3	7	4	0.000393778
288	Bacteria;Proteobacteria;Gammaproteobacteria;Burkholderiales;Comamonadaceae;Giesbergeria;	46275	1	6	9	3	0.00050937	4	3	3	8	0.000418575	1	0	5	4	0.000393778
289	Bacteria;Proteobacteria;Gammaproteobacteria;Burkholderiales;Alcaligenaceae;GKS98 freshwater group;	46200	0	0	0	0	0	0	0	0	0	0	2	0	2	2	0.000196889
290	Bacteria;Cyanobacteria;Cyanobacteriia;Cyanobacteriales;Nostocaceae;Gloeotrichia PYH6;	44665	0	0	0	0	0	3	3	2	10	0.000418575	0	0	0	0	0
291	Bacteria;Cyanobacteria;Cyanobacteriia;Cyanobacteriales;Nostocaceae;Gloeotrichia SAG 32.84;	44666	0	0	0	0	0	0	0	0	0	0	1	0	1	3	0.000295334
292	Bacteria;Actinobacteriota;Actinobacteria;Micrococcales;Micrococcaceae;Glutamicibacter;	43562	2	0	0	2	0.000107236	0	0	0	0	0	0	0	0	0	0
293	Bacteria;Proteobacteria;Gammaproteobacteria;Burkholderiales;Nitrosomonadaceae;GOUTA6;	46365	0	0	0	0	0	0	0	0	0	0	0	1	2	1	9.84446e-05
294	Bacteria;Firmicutes;Bacilli;Bacillales;Bacillaceae;Gracilibacillus;	1698	0	0	0	0	0	0	2	6	0	0.000186034	0	0	0	0	0
295	Bacteria;Proteobacteria;Gammaproteobacteria;Burkholderiales;Chromobacteriaceae;Gulbenkiania;	46255	3	2	1	3	0.00024128	1	3	0	3	0.000162779	1	4	1	1	9.84446e-05
296	Bacteria;Proteobacteria;Gammaproteobacteria;Enterobacterales;Pasteurellaceae;Haemophilus;	50300	2	2	0	0	0.000107236	0	0	0	0	0	0	0	0	0	0
297	Bacteria;Proteobacteria;Gammaproteobacteria;Enterobacterales;Hafniaceae;Hafnia-Obesumbacterium;	46492	14	8	8	6	0.000965122	0	0	0	0	0	0	0	0	0	0
298	Bacteria;Myxococcota;Polyangia;Haliangiales;Haliangiaceae;Haliangium;	45937	12	12	11	22	0.00152811	13	37	41	40	0.0030463	26	40	23	28	0.00275645
299	Bacteria;Bacteroidota;Bacteroidia;Chitinophagales;Saprospiraceae;Haliscomenobacter;	44047	10	13	19	28	0.00187663	27	34	28	42	0.0030463	14	20	13	14	0.00137822
300	Bacteria;Verrucomicrobiota;Verrucomicrobiae;Verrucomicrobiales;Rubritaleaceae;Haloferula;	46835	7	2	3	3	0.000402134	2	6	2	3	0.000302304	5	7	4	2	0.000196889
301	Bacteria;Proteobacteria;Gammaproteobacteria;Pseudomonadales;Halomonadaceae;Halomonas;	50404	0	1	0	5	0.000160854	1	0	4	3	0.000186034	0	0	0	0	0
302	Bacteria;Bacteroidota;Bacteroidia;Cytophagales;Microscillaceae;Hassallia;	50024	5	1	3	6	0.000402134	4	3	6	3	0.000372067	2	8	4	2	0.000196889
303	Bacteria;Proteobacteria;Gammaproteobacteria;Burkholderiales;Oxalobacteraceae;Herbaspirillum;	46385	5	7	10	6	0.00075065	6	0	6	4	0.000372067	3	6	2	4	0.000393778
304	Bacteria;Firmicutes;Clostridia;Lachnospirales;Lachnospiraceae;Herbinix;	45438	3	4	3	5	0.000402134	3	3	4	3	0.000302304	0	1	7	4	0.000393778
305	Bacteria;Proteobacteria;Gammaproteobacteria;Burkholderiales;Oxalobacteraceae;Herminiimonas;	46386	1	0	4	0	0.000134045	0	0	0	0	0	3	2	0	1	9.84446e-05
306	Bacteria;Chloroflexi;Chloroflexia;Chloroflexales;Herpetosiphonaceae;Herpetosiphon;	25156	14	8	8	24	0.00144768	7	11	34	15	0.00155803	12	24	18	19	0.00187045
307	Bacteria;Actinobacteriota;Actinobacteria;Frankiales;Sporichthyaceae;hgcI clade;	43397	0	0	0	0	0	0	4	2	2	0.000186034	4	0	0	1	9.84446e-05
308	Bacteria;Proteobacteria;Alphaproteobacteria;Caulobacterales;Hyphomonadaceae;Hirschia;	2399	3	7	7	8	0.000670223	3	5	7	3	0.000418575	5	10	6	6	0.000590667
309	Bacteria;Firmicutes;Clostridia;Oscillospirales;Hungateiclostridiaceae;HN-HF0106;	50181	0	0	1	4	0.000134045	0	1	2	8	0.000255796	0	1	8	7	0.000689112
310	Bacteria;Firmicutes;Bacilli;Erysipelotrichales;Erysipelotrichaceae;Holdemania;	45230	0	0	0	0	0	0	0	0	0	0	0	1	3	0	0
311	Bacteria;Acidobacteriota;Holophagae;Holophagales;Holophagaceae;Holophaga;	43245	0	12	9	16	0.000991931	2	0	0	5	0.000162779	5	2	19	20	0.00196889
312	Bacteria;Proteobacteria;Gammaproteobacteria;Burkholderiales;Comamonadaceae;Hydrogenophaga;	46276	13	46	50	60	0.00453071	93	69	46	109	0.00737158	139	167	131	138	0.0135854
313	Bacteria;Bacteroidota;Bacteroidia;Cytophagales;Hymenobacteraceae;Hymenobacter;	44117	2	0	0	2	0.000107236	0	0	0	0	0	0	1	2	1	9.84446e-05
314	Bacteria;Proteobacteria;Alphaproteobacteria;Rhizobiales;Hyphomicrobiaceae;Hyphomicrobium;	2480	25	8	13	33	0.00211791	49	45	83	73	0.00581355	26	42	33	35	0.00344556
315	Bacteria;Proteobacteria;Alphaproteobacteria;Caulobacterales;Hyphomonadaceae;Hyphomonas;	2400	2	4	2	6	0.000375325	5	5	8	6	0.000558101	2	2	2	4	0.000393778
316	Bacteria;Fusobacteriota;Fusobacteriia;Fusobacteriales;Leptotrichiaceae;Hypnocyclicus;	45866	66	60	45	48	0.00587116	65	78	104	88	0.00779015	47	23	54	47	0.0046269
317	Bacteria;Actinobacteriota;Acidimicrobiia;Microtrichales;Iamiaceae;Iamia;	43297	1	6	6	6	0.00050937	4	7	14	7	0.000744134	4	1	5	7	0.000689112
318	Bacteria;Proteobacteria;Gammaproteobacteria;Burkholderiales;Comamonadaceae;Ideonella;	46278	20	21	20	38	0.00265408	22	28	33	33	0.00269749	38	44	31	50	0.00492223
319	Bacteria;Actinobacteriota;Acidimicrobiia;Microtrichales;Ilumatobacteraceae;Ilumatobacter;	43300	6	7	5	7	0.000670223	3	14	19	13	0.00113946	6	5	7	6	0.000590667
320	Bacteria;Verrucomicrobiota;Verrucomicrobiae;Opitutales;Opitutaceae;IMCC26134;	46797	5	5	5	3	0.000482561	9	9	8	9	0.000813897	11	19	16	11	0.00108289
321	Bacteria;Actinobacteriota;Acidimicrobiia;Microtrichales;Microtrichaceae;IMCC26207;	43304	6	4	4	7	0.000562988	8	4	15	10	0.000860405	4	6	9	3	0.000295334
322	Bacteria;Proteobacteria;Gammaproteobacteria;Burkholderiales;Comamonadaceae;Inhella;	46279	9	25	18	38	0.0024128	23	19	25	19	0.00199986	29	83	34	55	0.00541445
323	Bacteria;Proteobacteria;Gammaproteobacteria;Burkholderiales;Chitinibacteraceae;Iodobacter;	46245	10	0	2	2	0.000375325	18	4	9	8	0.000906913	2	2	1	0	0
324	Bacteria;Proteobacteria;Gammaproteobacteria;Burkholderiales;Nitrosomonadaceae;IS-44;	46366	0	0	0	0	0	0	1	3	1	0.000116271	0	1	2	1	9.84446e-05
325	Bacteria;Proteobacteria;Alphaproteobacteria;Rhodobacterales;Rhodobacteraceae;Jannaschia;	2579	0	0	0	0	0	0	0	0	0	0	1	1	2	1	9.84446e-05
326	Bacteria;Firmicutes;Bacilli;Bacillales;Planococcaceae;Jeotgalibacillus;	1760	0	0	0	0	0	1	4	17	2	0.000558101	0	0	0	0	0
327	Bacteria;Acidobacteriota;Blastocatellia;Blastocatellales;Blastocatellaceae;JGI 0001001-H03;	43221	2	5	5	4	0.000428943	2	3	3	1	0.000209288	2	5	0	1	9.84446e-05
328	Bacteria;Myxococcota;Myxococcia;Myxococcales;Myxococcaceae;KD3-10;	45922	0	0	0	0	0	2	4	3	4	0.000302304	5	4	6	6	0.000590667
329	Bacteria;Actinobacteriota;Actinobacteria;Kineosporiales;Kineosporiaceae;Kineosporia;	43412	0	0	0	0	0	1	6	2	2	0.000255796	2	4	3	2	0.000196889
330	Bacteria;Proteobacteria;Gammaproteobacteria;Burkholderiales;Neisseriaceae;Kingella;	46353	3	1	4	1	0.00024128	0	0	0	0	0	0	0	0	0	0
331	Bacteria;Proteobacteria;Gammaproteobacteria;Enterobacterales;Enterobacteriaceae;Klebsiella;	46465	84	58	27	16	0.00495965	9	12	10	7	0.000883659	2	2	2	5	0.000492223
332	Bacteria;Proteobacteria;Gammaproteobacteria;Enterobacterales;Enterobacteriaceae;Kluyvera;	46466	4	4	1	2	0.000294898	0	0	0	0	0	0	0	0	0	0
333	Bacteria;Proteobacteria;Gammaproteobacteria;Enterobacterales;Enterobacteriaceae;Kosakonia;	46467	1	2	2	1	0.000160854	0	0	0	0	0	0	0	0	0	0
334	Bacteria;Myxococcota;Polyangia;Polyangiales;Polyangiaceae;Labilithrix;	45959	0	0	0	0	0	2	1	3	1	0.000162779	3	4	1	2	0.000196889
335	Bacteria;Proteobacteria;Alphaproteobacteria;Rhizobiales;Labraceae;Labrys;	26068	0	0	0	0	0	2	6	2	5	0.000348813	2	4	0	0	0
336	Bacteria;Firmicutes;Clostridia;Lachnospirales;Lachnospiraceae;Lachnoclostridium;	45446	19	7	6	5	0.000991931	8	12	25	16	0.00141851	11	9	19	9	0.000886001
337	Bacteria;Firmicutes;Clostridia;Lachnospirales;Lachnospiraceae;Lachnospira;	45447	0	0	0	0	0	4	3	0	0	0.000162779	0	0	0	0	0
338	Bacteria;Firmicutes;Clostridia;Lachnospirales;Lachnospiraceae;Lachnospiraceae AC2044 group;	45448	3	1	0	0	0.000107236	1	2	4	2	0.000209288	3	1	8	7	0.000689112
339	Bacteria;Firmicutes;Clostridia;Lachnospirales;Lachnospiraceae;Lachnospiraceae NK4A136 group;	45454	8	5	5	2	0.000536179	3	3	6	6	0.000418575	2	1	8	4	0.000393778
340	Bacteria;Firmicutes;Clostridia;Lachnospirales;Lachnospiraceae;Lachnospiraceae UCG-008;	45462	2	2	2	3	0.00024128	0	0	0	0	0	0	0	0	0	0
341	Bacteria;Firmicutes;Clostridia;Lachnospirales;Lachnospiraceae;Lachnospiraceae XPB1014 group;	45465	3	0	1	1	0.000134045	2	1	1	1	0.000116271	0	0	0	0	0
342	Bacteria;Bacteroidota;Bacteroidia;Chitinophagales;Chitinophagaceae;Lacibacter;	44026	3	6	5	7	0.000562988	1	5	4	4	0.000325559	1	2	4	3	0.000295334
343	Bacteria;Bacteroidota;Bacteroidia;Cytophagales;Spirosomaceae;Lacihabitans;	44145	62	18	20	31	0.00351197	61	69	32	74	0.00548799	64	80	35	45	0.00443001
344	Bacteria;Firmicutes;Bacilli;Lactobacillales;Streptococcaceae;Lactococcus;	1851	9	2	0	0	0.000294898	1	2	9	2	0.000325559	0	0	0	0	0
345	Bacteria;Verrucomicrobiota;Verrucomicrobiae;Opitutales;Opitutaceae;Lacunisphaera;	46798	9	43	53	65	0.00455752	32	24	32	47	0.00313932	62	52	96	89	0.00876157
346	Bacteria;Bacteroidota;Bacteroidia;Cytophagales;Spirosomaceae;Larkinella;	44146	1	2	2	1	0.000160854	2	1	1	3	0.000162779	7	3	5	2	0.000196889
347	Bacteria;Proteobacteria;Gammaproteobacteria;Burkholderiales;Burkholderiaceae;Lautropia;	46225	7	6	10	8	0.000831077	18	18	13	22	0.00165105	31	31	22	15	0.00147667
348	Bacteria;Cyanobacteria;Cyanobacteriia;Leptolyngbyales;Leptolyngbyaceae;LB3-76;	44762	0	0	0	0	0	7	13	13	7	0.000930168	4	10	3	6	0.000590667
349	Bacteria;Verrucomicrobiota;Verrucomicrobiae;Chthoniobacterales;Chthoniobacteraceae;LD29;	46779	1	3	0	3	0.000187663	4	8	5	4	0.000488338	5	5	5	3	0.000295334
350	Bacteria;Proteobacteria;Gammaproteobacteria;Burkholderiales;Leeiaceae;Leeia;	46335	2	8	3	5	0.000482561	6	5	2	1	0.000325559	3	4	6	6	0.000590667
351	Bacteria;Proteobacteria;Gammaproteobacteria;Legionellales;Legionellaceae;Legionella;	3560	3	5	8	6	0.000589797	9	17	26	16	0.00158129	4	6	0	3	0.000295334
352	Bacteria;Proteobacteria;Gammaproteobacteria;Enterobacterales;Enterobacteriaceae;Lelliottia;	46468	6	9	2	3	0.000536179	0	0	0	0	0	0	0	0	0	0
353	Bacteria;Bacteroidota;Bacteroidia;Sphingobacteriales;Lentimicrobiaceae;Lentimicrobium;	44341	0	3	6	0	0.00024128	0	0	0	0	0	5	1	8	6	0.000590667
354	Bacteria;Verrucomicrobiota;Verrucomicrobiae;Opitutales;Puniceicoccaceae;Lentimonas;	46805	1	1	2	1	0.000134045	2	2	1	2	0.000162779	1	0	2	1	9.84446e-05
355	Bacteria;Chloroflexi;Anaerolineae;Anaerolineales;Anaerolineaceae;Leptolinea;	1391	0	0	0	0	0	0	0	0	0	0	3	1	0	0	0
356	Bacteria;Cyanobacteria;Cyanobacteriia;Leptolyngbyales;Leptolyngbyaceae;Leptolyngbya BN43;	44763	4	0	0	0	0.000107236	0	0	0	0	0	0	0	0	0	0
357	Bacteria;Cyanobacteria;Cyanobacteriia;Oxyphotobacteria Incertae Sedis;Unknown Family;Leptolyngbya EcFYyyy-00;	44790	0	0	0	0	0	2	1	1	1	0.000116271	0	0	0	0	0
358	Bacteria;Cyanobacteria;Cyanobacteriia;Leptolyngbyales;Leptolyngbyaceae;Leptolyngbya PCC-6306;	44766	0	0	0	0	0	1	2	2	2	0.000162779	0	0	0	0	0
359	Bacteria;Proteobacteria;Gammaproteobacteria;Burkholderiales;Comamonadaceae;Leptothrix;	46282	6	21	22	39	0.00235919	38	39	36	44	0.00365091	54	74	87	87	0.00856468
360	Bacteria;Bacteroidota;Bacteroidia;Chitinophagales;Saprospiraceae;Lewinella;	44048	11	20	21	36	0.00235919	2	2	7	11	0.000511592	15	26	11	13	0.00127978
361	Bacteria;Proteobacteria;Alphaproteobacteria;Rhodobacterales;Rhodobacteraceae;Limibaculum;	46164	0	0	0	0	0	0	0	0	0	0	1	0	2	3	0.000295334
362	Bacteria;Proteobacteria;Gammaproteobacteria;Burkholderiales;Burkholderiaceae;Limnobacter;	46226	6	3	3	3	0.000402134	9	8	11	16	0.00102318	8	15	6	4	0.000393778
363	Bacteria;Proteobacteria;Gammaproteobacteria;Burkholderiales;Comamonadaceae;Limnohabitans;	46283	15	12	35	22	0.00225195	25	30	21	28	0.00241844	35	35	28	34	0.00334712
364	Bacteria;Cyanobacteria;Cyanobacteriia;Limnotrichales;Limnotrichaceae;Limnothrix;	44779	6	0	0	2	0.000214471	14	7	9	3	0.000767388	3	5	0	6	0.000590667
365	Bacteria;Chloroflexi;Anaerolineae;Caldilineales;Caldilineaceae;Litorilinea;	25136	0	0	0	0	0	0	2	2	2	0.000139525	0	0	0	0	0
366	Bacteria;Actinobacteriota;Actinobacteria;Frankiales;Sporichthyaceae;Longivirga;	43395	5	5	4	9	0.000616605	3	4	13	6	0.000604609	3	7	8	4	0.000393778
367	Bacteria;Proteobacteria;Gammaproteobacteria;Xanthomonadales;Xanthomonadaceae;Luteimonas;	3808	2	3	4	4	0.000348516	3	8	6	5	0.000511592	2	6	5	3	0.000295334
368	Bacteria;Acidobacteriota;Vicinamibacteria;Vicinamibacterales;Vicinamibacteraceae;Luteitalea;	43273	0	8	7	6	0.000562988	5	2	4	7	0.000418575	4	6	10	4	0.000393778
369	Bacteria;Verrucomicrobiota;Verrucomicrobiae;Verrucomicrobiales;Rubritaleaceae;Luteolibacter;	46836	91	133	112	146	0.0129219	110	195	108	161	0.0133479	123	135	130	122	0.0120102
370	Bacteria;Firmicutes;Clostridia;Gracilibacteraceae;Lutispora;	45387	0	0	0	0	0	2	0	4	6	0.00027905	2	0	5	6	0.000590667
371	Bacteria;Cyanobacteria;Cyanobacteriia;Cyanobacteriales;Phormidiaceae;Lyngbya PCC-7419;	44714	0	0	0	0	0	0	0	0	0	0	2	2	1	1	9.84446e-05
372	Bacteria;Proteobacteria;Gammaproteobacteria;Xanthomonadales;Xanthomonadaceae;Lysobacter;	3809	12	23	20	31	0.00230557	17	17	28	22	0.00195335	15	34	14	19	0.00187045
373	Bacteria;Bacteroidota;Bacteroidia;Bacteroidales;Tannerellaceae;Macellibacteroides;	43987	4	4	7	6	0.000562988	0	1	7	10	0.000418575	0	0	0	0	0
374	Bacteria;Proteobacteria;Gammaproteobacteria;Burkholderiales;Comamonadaceae;Macromonas;	46284	2	3	1	2	0.000214471	5	4	4	5	0.000418575	5	10	8	9	0.000886001
375	Bacteria;Proteobacteria;Alphaproteobacteria;Rhodospirillales;Magnetospirillaceae;Magnetospirillum;	26184	0	0	0	0	0	0	0	0	0	0	1	4	3	4	0.000393778
376	Bacteria;Proteobacteria;Gammaproteobacteria;Burkholderiales;Comamonadaceae;Malikia;	46285	1	19	18	10	0.00128683	1	0	3	4	0.000186034	16	11	10	12	0.00118133
377	Bacteria;Bacteroidota;Bacteroidia;Bacteroidales;Marinilabiliaceae;Mangroviflexus;	43919	0	0	0	0	0	3	1	1	1	0.000139525	2	1	3	4	0.000393778
378	Bacteria;Acidobacteriota;Holophagae;Holophagales;Holophagaceae;marine group;	43246	0	2	2	1	0.000134045	0	0	0	0	0	2	1	6	3	0.000295334
379	Bacteria;Bacteroidota;Bacteroidia;Bacteroidales;Marinifilaceae;Marinifilum;	43908	0	0	1	4	0.000134045	0	0	0	0	0	3	4	3	1	9.84446e-05
380	Bacteria;Bacteroidota;Bacteroidia;Cytophagales;Cyclobacteriaceae;Mariniradius;	44086	0	0	0	0	0	0	0	0	0	0	2	2	0	2	0.000196889
381	Bacteria;Actinobacteriota;Actinobacteria;Propionibacteriales;Nocardioidaceae;Marmoricola;	43646	2	3	2	4	0.000294898	0	0	0	0	0	0	2	2	1	9.84446e-05
382	Bacteria;Proteobacteria;Gammaproteobacteria;Burkholderiales;Oxalobacteraceae;Massilia;	46388	24	41	54	61	0.00482561	21	18	11	23	0.00169756	15	17	27	31	0.00305178
383	Bacteria;Cyanobacteria;Cyanobacteriia;Cyanobacteriales;Nostocaceae;Mastigocladopsis PCC-10914;	44669	0	0	0	0	0	1	1	4	0	0.000139525	0	0	0	0	0
384	Bacteria;Proteobacteria;Alphaproteobacteria;Rickettsiales;Fokiniaceae;MD3-55;	46179	0	0	0	0	0	0	0	0	0	0	1	1	1	1	9.84446e-05
385	Bacteria;Firmicutes;Negativicutes;Veillonellales-Selenomonadales;Selenomonadaceae;Megamonas;	45756	3	3	0	0	0.000160854	3	6	2	0	0.000255796	0	0	0	0	0
386	Bacteria;Firmicutes;Negativicutes;Veillonellales-Selenomonadales;Veillonellaceae;Megasphaera;	45784	8	5	4	3	0.000536179	3	4	3	1	0.000255796	0	0	2	3	0.000295334
387	Bacteria;Deinococcota;Deinococci;Thermales;Thermaceae;Meiothermus;	44893	2	1	4	2	0.00024128	12	7	25	17	0.00141851	6	9	2	4	0.000393778
388	Bacteria;Proteobacteria;Alphaproteobacteria;Rhizobiales;Rhizobiaceae;Mesorhizobium;	26112	2	5	4	5	0.000428943	1	3	6	6	0.000372067	6	8	5	1	9.84446e-05
389	Archaea;Euryarchaeota;Methanobacteria;Methanobacteriales;Methanobacteriaceae;Methanobacterium;	122	0	1	1	2	0.000107236	0	0	0	0	0	0	0	0	0	0
390	Archaea;Halobacterota;Methanosarcinia;Methanosarciniales;Methanosaetaceae;Methanosaeta;	43084	0	0	0	0	0	0	0	0	0	0	0	0	2	4	0.000393778
391	Archaea;Halobacterota;Methanosarcinia;Methanosarciniales;Methanosarcinaceae;Methanosarcina;	43094	0	0	0	0	0	2	0	0	4	0.000139525	0	0	0	0	0
392	Bacteria;Proteobacteria;Gammaproteobacteria;Burkholderiales;Comamonadaceae;Methylibium;	46286	1	1	2	2	0.000160854	4	3	1	2	0.000232542	2	4	1	4	0.000393778
393	Bacteria;Proteobacteria;Alphaproteobacteria;Rhizobiales;Beijerinckiaceae;Methylobacterium-Methylorubrum;	46157	0	0	2	3	0.000134045	0	0	0	0	0	1	1	3	2	0.000196889
394	Bacteria;Proteobacteria;Gammaproteobacteria;Methylococcales;Methylococcaceae;Methylocaldum;	3573	1	5	4	3	0.000348516	1	0	0	4	0.000116271	3	6	3	0	0
395	Bacteria;Proteobacteria;Alphaproteobacteria;Rhizobiales;Beijerinckiaceae;Methylocystis;	26046	2	7	6	4	0.00050937	1	4	7	3	0.000348813	3	4	5	3	0.000295334
396	Bacteria;Proteobacteria;Gammaproteobacteria;Methylococcales;Methylomonadaceae;Methyloglobulus;	46559	4	1	4	10	0.00050937	7	8	19	12	0.00106969	2	4	6	7	0.000689112
397	Bacteria;Proteobacteria;Gammaproteobacteria;Methylococcales;Methylococcaceae;Methylomagnum;	26689	0	0	0	0	0	0	0	0	0	0	4	0	1	1	9.84446e-05
398	Bacteria;Proteobacteria;Gammaproteobacteria;Methylococcales;Methylomonadaceae;Methylomicrobium;	46561	0	0	2	3	0.000134045	0	0	0	0	0	0	0	0	0	0
399	Bacteria;Proteobacteria;Gammaproteobacteria;Methylococcales;Methylomonadaceae;Methylomonas;	46562	0	0	0	0	0	0	0	0	0	0	0	0	0	5	0.000492223
400	Bacteria;Proteobacteria;Gammaproteobacteria;Methylococcales;Methylococcaceae;Methyloparacoccus;	14665	2	0	0	2	0.000107236	0	0	0	0	0	0	0	0	0	0
401	Bacteria;Proteobacteria;Gammaproteobacteria;Burkholderiales;Methylophilaceae;Methylophilus;	46342	0	6	4	1	0.000294898	0	0	0	0	0	2	2	2	2	0.000196889
402	Bacteria;Proteobacteria;Gammaproteobacteria;Burkholderiales;Methylophilaceae;Methylotenera;	46343	5	16	20	24	0.00174258	6	10	11	8	0.000813897	11	17	9	8	0.000787557
403	Bacteria;Proteobacteria;Gammaproteobacteria;Burkholderiales;Rhodocyclaceae;Methyloversatilis;	46417	0	1	2	1	0.000107236	2	0	1	2	0.000116271	1	3	0	2	0.000196889
404	Bacteria;Proteobacteria;Alphaproteobacteria;Rhizobiales;Beijerinckiaceae;Methylovirgula;	2443	0	0	0	0	0	1	1	1	2	0.000116271	0	0	0	0	0
405	Bacteria;Proteobacteria;Gammaproteobacteria;Methylococcales;Methylomonadaceae;Methylovulum;	46567	1	4	2	3	0.000268089	3	5	6	3	0.000395321	1	2	2	4	0.000393778
406	Bacteria;Actinobacteriota;Actinobacteria;Micromonosporales;Micromonosporaceae;Micromonospora;	43616	3	0	1	2	0.000160854	0	0	0	0	0	0	0	0	0	0
407	Bacteria;Proteobacteria;Alphaproteobacteria;Rhizobiales;Beijerinckiaceae;Microvirga;	26048	3	5	2	6	0.000428943	1	1	1	3	0.000139525	0	1	6	4	0.000393778
408	Bacteria;Proteobacteria;Gammaproteobacteria;Burkholderiales;Aquaspirillaceae;Microvirgula;	46217	2	4	3	2	0.000294898	0	0	0	0	0	0	0	0	0	0
409	Bacteria;Proteobacteria;Gammaproteobacteria;Burkholderiales;Comamonadaceae;Mitsuaria;	46287	0	5	7	7	0.00050937	0	0	0	0	0	8	4	7	0	0
410	Bacteria;Proteobacteria;Gammaproteobacteria;Burkholderiales;Nitrosomonadaceae;mle1-7;	46372	4	3	8	7	0.000589797	6	13	7	15	0.000953422	7	8	11	10	0.000984446
411	Bacteria;Proteobacteria;Gammaproteobacteria;Burkholderiales;Methylophilaceae;MM1;	46339	0	0	4	5	0.00024128	0	0	0	0	0	0	0	0	0	0
412	Bacteria;Proteobacteria;Gammaproteobacteria;Burkholderiales;Nitrosomonadaceae;MND1;	46367	0	1	3	5	0.00024128	1	2	0	5	0.000186034	1	2	1	3	0.000295334
413	Bacteria;Actinobacteriota;Actinobacteria;Micrococcales;Microbacteriaceae;MWH-Ta3;	43532	0	0	0	0	0	0	0	0	0	0	1	3	2	2	0.000196889
414	Bacteria;Actinobacteriota;Actinobacteria;Corynebacteriales;Mycobacteriaceae;Mycobacterium;	43354	5	6	7	7	0.000670223	4	8	10	7	0.000674372	9	11	9	3	0.000295334
415	Bacteria;Actinobacteriota;Actinobacteria;Frankiales;Nakamurellaceae;Nakamurella;	43392	0	1	2	1	0.000107236	0	0	0	0	0	0	2	5	0	0
416	Bacteria;Myxococcota;Polyangia;Nannocystales;Nannocystaceae;Nannocystis;	45943	0	0	0	0	0	2	0	7	7	0.000372067	2	3	3	4	0.000393778
417	Bacteria;Firmicutes;Clostridia;Lachnospirales;Lachnospiraceae;Natranaerovirga;	45472	0	0	0	0	0	3	1	6	4	0.000325559	7	1	10	9	0.000886001
418	Bacteria;Verrucomicrobiota;Chlamydiae;Chlamydiales;Parachlamydiaceae;Neochlamydia;	46718	1	3	1	1	0.000160854	0	2	5	7	0.000325559	2	1	0	4	0.000393778
419	Bacteria;Proteobacteria;Alphaproteobacteria;Rhizobiales;Rhizobiaceae;Nitratireductor;	26114	2	3	1	5	0.000294898	2	3	4	5	0.000325559	3	2	1	0	0
420	Bacteria;Nitrospirota;Nitrospiria;Nitrospirales;Nitrospiraceae;Nitrospira;	45997	2	3	6	1	0.000321707	0	3	3	4	0.000232542	0	0	0	0	0
421	Bacteria;Proteobacteria;Gammaproteobacteria;Burkholderiales;Rhodocyclaceae;Niveibacterium;	46418	9	27	52	31	0.00319026	26	25	25	28	0.00241844	16	20	25	36	0.003544
422	Bacteria;Proteobacteria;Alphaproteobacteria;Azospirillales;Azospirillaceae;Niveispirillum;	25951	0	0	0	0	0	0	0	0	0	0	2	0	2	1	9.84446e-05
423	Bacteria;Firmicutes;Clostridia;Oscillospirales;Oscillospiraceae;NK4A214 group;	45524	4	3	5	2	0.000375325	2	2	5	3	0.00027905	0	2	4	3	0.000295334
424	Bacteria;Actinobacteriota;Actinobacteria;Propionibacteriales;Nocardioidaceae;Nocardioides;	43648	15	15	21	35	0.00230557	4	5	17	11	0.000860405	4	11	13	6	0.000590667
425	Bacteria;Proteobacteria;Alphaproteobacteria;Rhizobiales;Rhizobiales Incertae Sedis;Nordella;	2534	6	2	4	5	0.000455752	7	14	9	12	0.000976676	4	5	6	5	0.000492223
426	Bacteria;Cyanobacteria;Cyanobacteriia;Cyanobacteriales;Nostocaceae;Nostoc PCC-7107;	44674	0	0	0	0	0	1	4	0	1	0.000139525	0	0	0	0	0
427	Bacteria;Cyanobacteria;Cyanobacteriia;Cyanobacteriales;Nostocaceae;Nostoc PCC-73102;	44675	0	0	0	0	0	0	0	0	0	0	1	3	0	0	0
428	Bacteria;Proteobacteria;Gammaproteobacteria;Burkholderiales;Oxalobacteraceae;Noviherbaspirillum;	46389	4	7	5	6	0.000589797	14	17	24	23	0.00181383	14	21	9	11	0.00108289
429	Bacteria;Proteobacteria;Alphaproteobacteria;Sphingomonadales;Sphingomonadaceae;Novosphingobium;	2846	16	30	33	36	0.00308303	13	17	19	33	0.00190684	7	11	23	11	0.00108289
430	Bacteria;Proteobacteria;Gammaproteobacteria;Burkholderiales;Nitrosomonadaceae;oc32;	46373	3	11	24	10	0.00128683	7	3	7	7	0.000558101	4	8	7	7	0.000689112
431	Bacteria;Proteobacteria;Alphaproteobacteria;Rhizobiales;Rhizobiaceae;Ochrobactrum;	26115	1	2	1	5	0.00024128	0	0	0	0	0	0	0	0	0	0
432	Bacteria;Bacteroidota;Bacteroidia;Cytophagales;Microscillaceae;Ohtaekwangia;	44128	1	4	6	9	0.000536179	10	14	5	4	0.000767388	5	9	7	5	0.000492223
433	Bacteria;Verrucomicrobiota;Verrucomicrobiae;Pedosphaerales;Pedosphaeraceae;Oikopleura;	46821	2	5	10	6	0.000616605	0	8	1	6	0.000348813	2	10	5	3	0.000295334
434	Bacteria;Bacteroidota;Bacteroidia;Cytophagales;Microscillaceae;OLB12;	44127	8	11	10	11	0.00107236	11	10	15	14	0.00116271	4	4	10	8	0.000787557
435	Bacteria;Chloroflexi;Anaerolineae;SBR1031;A4b;OLB13;	25144	1	3	4	3	0.000294898	3	1	3	2	0.000209288	4	8	1	2	0.000196889
436	Bacteria;Bacteroidota;Bacteroidia;Chitinophagales;Saprospiraceae;OLB8;	44050	0	0	0	0	0	0	0	0	0	0	4	6	0	0	0
437	Bacteria;Proteobacteria;Gammaproteobacteria;Pseudomonadales;Oleiphilaceae;Oleiphilus;	50444	0	0	0	0	0	0	0	0	0	0	1	3	2	4	0.000393778
438	Bacteria;Bdellovibrionota;Oligoflexia;Oligoflexales;Oligoflexaceae;Oligoflexus;	50041	0	0	0	0	0	0	0	2	3	0.000116271	0	0	3	2	0.000196889
439	Bacteria;Bdellovibrionota;Bdellovibrionia;Bdellovibrionales;Bdellovibrionaceae;OM27 clade;	44441	16	16	19	37	0.00235919	17	27	48	74	0.0038602	46	69	30	48	0.00472534
440	Bacteria;Proteobacteria;Gammaproteobacteria;Burkholderiales;Methylophilaceae;OM43 clade;	46345	2	2	1	2	0.000187663	1	2	1	1	0.000116271	1	1	1	1	9.84446e-05
441	Bacteria;Proteobacteria;Gammaproteobacteria;Pseudomonadales;Halieaceae;OM60(NOR5) clade;	50394	6	7	6	9	0.00075065	4	6	13	14	0.000860405	7	15	14	11	0.00108289
442	Bacteria;Verrucomicrobiota;Verrucomicrobiae;Opitutales;Opitutaceae;Opitutus;	46799	1	9	10	10	0.000804268	11	7	8	16	0.000976676	23	16	17	25	0.00246111
443	Bacteria;Proteobacteria;Alphaproteobacteria;Rickettsiales;Rickettsiaceae;Orientia;	2783	1	1	1	2	0.000134045	0	0	0	0	0	1	2	1	1	9.84446e-05
444	Bacteria;Cyanobacteria;Cyanobacteriia;Cyanobacteriales;Oscillatoriaceae;Oscillatoria PCC-10802;	44694	0	0	0	0	0	0	0	0	0	0	0	7	0	2	0.000196889
445	Bacteria;Cyanobacteria;Cyanobacteriia;Leptolyngbyales;Leptolyngbyaceae;Oscillatoria SAG 1459-8;	50113	0	0	0	0	0	1	2	1	1	0.000116271	0	0	0	0	0
446	Bacteria;Chloroflexi;Chloroflexia;Chloroflexales;Chloroflexaceae;Oscillochloris;	25153	0	0	0	0	0	1	1	1	4	0.000162779	3	1	1	2	0.000196889
447	Bacteria;Proteobacteria;Gammaproteobacteria;Burkholderiales;Comamonadaceae;Ottowia;	46288	1	2	2	3	0.000214471	2	3	6	8	0.00044183	5	4	2	7	0.000689112
448	Bacteria;Proteobacteria;Gammaproteobacteria;Burkholderiales;Oxalobacteraceae;Oxalobacter;	46391	0	0	0	0	0	1	1	1	4	0.000162779	0	0	0	0	0
449	Bacteria;Firmicutes;Clostridia;Clostridiales;Oxobacteraceae;Oxobacter;	45369	2	3	5	3	0.000348516	3	2	2	3	0.000232542	0	0	0	0	0
450	Bacteria;Myxococcota;Myxococcia;Myxococcales;Myxococcaceae;P3OB-42;	45925	3	5	5	10	0.000616605	6	7	11	9	0.000767388	10	20	8	12	0.00118133
451	Bacteria;Actinobacteriota;Actinobacteria;Micrococcales;Micrococcaceae;Paenarthrobacter;	43568	2	2	3	0	0.000187663	0	0	0	0	0	0	0	0	0	0
452	Bacteria;Firmicutes;Bacilli;Paenibacillales;Paenibacillaceae;Paenibacillus;	45277	0	0	0	0	0	4	4	11	3	0.000511592	0	0	0	0	0
453	Bacteria;Proteobacteria;Alphaproteobacteria;Rhizobiales;Rhizobiaceae;Paenochrobactrum;	26117	0	0	0	0	0	1	2	7	7	0.000395321	0	0	0	0	0
454	Bacteria;Myxococcota;Polyangia;Polyangiales;Polyangiaceae;Pajaroellobacter;	45961	8	7	11	10	0.000965122	23	12	33	25	0.00216264	23	39	22	29	0.00285489
455	Bacteria;Bacteroidota;Bacteroidia;Bacteroidales;Paludibacteraceae;Paludibacter;	43934	325	412	466	438	0.0439935	607	641	508	660	0.0561821	666	366	709	667	0.0656625
456	Bacteria;Proteobacteria;Gammaproteobacteria;Burkholderiales;Chromobacteriaceae;Paludibacterium;	46256	0	4	3	2	0.00024128	2	3	2	0	0.000162779	0	0	0	0	0
457	Bacteria;Acidobacteriota;Acidobacteriae;Paludibaculum;	43204	8	23	16	23	0.00187663	14	15	23	29	0.00188359	14	12	12	13	0.00127978
458	Bacteria;Firmicutes;Clostridia;Oscillospirales;Ruminococcaceae;Paludicola;	45549	0	0	0	0	0	0	0	4	1	0.000116271	0	0	0	0	0
459	Bacteria;Proteobacteria;Gammaproteobacteria;Enterobacterales;Erwiniaceae;Pantoea;	46483	11	10	3	0	0.000643414	0	1	2	2	0.000116271	0	0	2	2	0.000196889
460	Bacteria;Firmicutes;Clostridia;Oscillospirales;Oscillospiraceae;Papillibacter;	45527	0	0	0	0	0	0	0	0	0	0	1	1	0	2	0.000196889
461	Bacteria;Bacteroidota;Bacteroidia;Bacteroidales;Tannerellaceae;Parabacteroides;	43988	3	2	0	2	0.000187663	2	4	1	3	0.000232542	0	1	0	3	0.000295334
462	Bacteria;Firmicutes;Clostridia;Peptostreptococcales-Tissierellales;Peptostreptococcaceae;Paraclostridium;	45626	3	1	1	1	0.000160854	2	7	1	0	0.000232542	0	0	0	0	0
463	Bacteria;Proteobacteria;Alphaproteobacteria;Rhodobacterales;Rhodobacteraceae;Paracoccus;	2607	3	2	5	6	0.000428943	4	3	3	2	0.00027905	5	9	4	4	0.000393778
464	Bacteria;Bacteroidota;Bacteroidia;Sphingobacteriales;Sphingobacteriaceae;Parapedobacter;	44354	0	1	2	6	0.00024128	0	0	2	3	0.000116271	0	1	5	3	0.000295334
465	Bacteria;Bacteroidota;Bacteroidia;Chitinophagales;Chitinophagaceae;Parasediminibacterium;	44031	2	0	2	1	0.000134045	4	2	1	3	0.000232542	4	5	3	4	0.000393778
466	Bacteria;Bacteroidota;Bacteroidia;Chitinophagales;Chitinophagaceae;Parasegetibacter;	44032	0	0	0	0	0	0	0	0	0	0	2	1	0	1	9.84446e-05
467	Bacteria;Proteobacteria;Gammaproteobacteria;Burkholderiales;Sutterellaceae;Parasutterella;	46438	2	2	0	1	0.000134045	0	0	0	0	0	0	0	0	0	0
468	Bacteria;Proteobacteria;Gammaproteobacteria;Burkholderiales;Alcaligenaceae;Parvibium;	46207	0	0	0	0	0	3	5	2	4	0.000325559	2	2	2	0	0
469	Bacteria;Proteobacteria;Gammaproteobacteria;Burkholderiales;Comamonadaceae;Paucibacter;	46289	5	35	51	41	0.00353878	9	15	9	11	0.00102318	12	24	26	33	0.00324867
470	Bacteria;Proteobacteria;Gammaproteobacteria;Enterobacterales;Pectobacteriaceae;Pectobacterium;	46530	0	2	3	1	0.000160854	0	0	0	0	0	0	0	0	0	0
471	Bacteria;Bacteroidota;Bacteroidia;Sphingobacteriales;Sphingobacteriaceae;Pedobacter;	44355	0	0	0	0	0	0	0	0	0	0	5	9	9	9	0.000886001
472	Bacteria;Actinobacteriota;Actinobacteria;Micrococcales;Intrasporangiaceae;Pedococcus-Phycicoccus;	50007	1	2	4	3	0.000268089	0	0	0	0	0	0	0	0	0	0
473	Bacteria;Proteobacteria;Alphaproteobacteria;Rhizobiales;Hyphomicrobiaceae;Pedomicrobium;	2483	14	10	6	11	0.00109917	17	16	25	27	0.00197661	8	17	9	7	0.000689112
474	Bacteria;Verrucomicrobiota;Verrucomicrobiae;Pedosphaerales;Pedosphaeraceae;Pedosphaera;	46822	0	0	0	0	0	0	0	0	0	0	1	2	1	0	0
475	Bacteria;Proteobacteria;Alphaproteobacteria;Rhizobiales;Devosiaceae;Pelagibacterium;	26062	0	0	0	0	0	0	0	0	0	0	3	1	0	0	0
476	Bacteria;Proteobacteria;Gammaproteobacteria;Burkholderiales;Comamonadaceae;Pelomonas;	46290	13	49	46	67	0.00469156	29	25	33	21	0.00251145	30	45	39	60	0.00590667
477	Bacteria;Firmicutes;Negativicutes;Veillonellales-Selenomonadales;Sporomusaceae;Pelosinus;	45774	56	84	62	43	0.00656819	91	86	86	155	0.00972025	23	21	39	38	0.00374089
478	Bacteria;Bdellovibrionota;Bdellovibrionia;Bacteriovoracales;Bacteriovoracaceae;Peredibacter;	44436	1	4	4	0	0.00024128	1	5	15	18	0.000906913	14	15	6	7	0.000689112
479	Bacteria;Proteobacteria;Gammaproteobacteria;Pseudomonadales;Moraxellaceae;Permianibacter;	26805	1	2	1	3	0.000187663	0	0	0	0	0	3	4	3	1	9.84446e-05
480	Bacteria;Bacteroidota;Bacteroidia;Chitinophagales;Saprospiraceae;Phaeodactylibacter;	44051	3	6	5	8	0.000589797	22	19	13	26	0.00186034	18	21	15	15	0.00147667
481	Bacteria;Firmicutes;Negativicutes;Acidaminococcales;Acidaminococcaceae;Phascolarctobacterium;	45748	10	11	8	3	0.000857886	7	4	3	4	0.000418575	1	3	2	1	9.84446e-05
482	Bacteria;Myxococcota;Polyangia;Polyangiales;Phaselicystidaceae;Phaselicystis;	45953	5	11	7	13	0.000965122	19	19	26	22	0.00199986	19	19	14	25	0.00246111
483	Bacteria;Proteobacteria;Alphaproteobacteria;Caulobacterales;Caulobacteraceae;Phenylobacterium;	2392	3	3	3	3	0.000321707	0	1	4	4	0.000209288	0	3	4	4	0.000393778
484	Bacteria;Cyanobacteria;Cyanobacteriia;Leptolyngbyales;Leptolyngbyaceae;Phormidium CYN64;	50114	0	0	0	0	0	0	2	4	0	0.000139525	0	0	0	0	0
485	Bacteria;Proteobacteria;Alphaproteobacteria;Rhizobiales;Rhizobiales Incertae Sedis;Phreatobacter;	11439	20	24	18	29	0.00243961	69	74	64	54	0.00606934	68	88	47	68	0.00669423
486	Bacteria;Cyanobacteria;Cyanobacteriia;Cyanobacteriales;Nostocaceae;Phyllonema CENA325;	44680	0	0	0	0	0	1	1	1	2	0.000116271	0	0	0	0	0
487	Bacteria;Planctomycetota;Planctomycetes;Pirellulales;Pirellulaceae;Pir4 lineage;	46098	5	8	8	12	0.000884695	3	13	10	14	0.000930168	3	14	4	8	0.000787557
488	Bacteria;Planctomycetota;Planctomycetes;Pirellulales;Pirellulaceae;Pirellula;	46099	55	80	57	90	0.00756012	79	124	95	112	0.00953422	53	69	64	71	0.00698956
489	Bacteria;Proteobacteria;Gammaproteobacteria;Burkholderiales;Comamonadaceae;Piscinibacter;	46291	4	4	6	3	0.000455752	4	8	4	6	0.000511592	4	6	5	6	0.000590667
490	Bacteria;Planctomycetota;Planctomycetes;Planctomycetales;Rubinisphaeraceae;Planctomicrobium;	46114	3	3	4	5	0.000402134	3	2	7	8	0.000465084	0	0	0	0	0
491	Bacteria;Planctomycetota;Planctomycetes;Planctomycetales;Schlesneriaceae;Planctopirus;	46119	0	8	1	0	0.00024128	2	9	11	3	0.000581355	0	2	7	4	0.000393778
492	Bacteria;Proteobacteria;Alphaproteobacteria;Rhizobiales;Pleomorphomonadaceae;Pleomorphomonas;	26086	2	10	5	3	0.000536179	0	0	0	0	0	3	0	3	4	0.000393778
493	Bacteria;Proteobacteria;Gammaproteobacteria;Enterobacterales;Enterobacteriaceae;Plesiomonas;	46470	12	5	5	8	0.000804268	11	10	12	6	0.000906913	4	4	4	4	0.000393778
494	Bacteria;Cyanobacteria;Cyanobacteriia;Cyanobacteriales;Xenococcaceae;Pleurocapsa PCC-7319;	44733	2	0	0	2	0.000107236	0	7	8	2	0.000395321	0	0	0	0	0
495	Bacteria;Proteobacteria;Gammaproteobacteria;Burkholderiales;Comamonadaceae;Polaromonas;	46292	2	4	3	1	0.000268089	2	7	4	2	0.000348813	1	3	3	3	0.000295334
496	Bacteria;Myxococcota;Polyangia;Polyangiales;Polyangiaceae;Polyangium;	45962	2	3	1	2	0.000214471	4	7	9	8	0.000651117	6	7	7	10	0.000984446
497	Bacteria;Proteobacteria;Alphaproteobacteria;Sphingomonadales;Sphingomonadaceae;Polymorphobacter;	11469	1	3	0	2	0.000160854	0	2	1	2	0.000116271	1	2	3	2	0.000196889
498	Bacteria;Proteobacteria;Gammaproteobacteria;Burkholderiales;Burkholderiaceae;Polynucleobacter;	46229	0	0	0	0	0	4	5	4	7	0.000465084	2	2	6	5	0.000492223
499	Bacteria;Bacteroidota;Bacteroidia;Cytophagales;Hymenobacteraceae;Pontibacter;	44119	0	0	0	0	0	0	0	0	0	0	3	3	1	2	0.000196889
500	Bacteria;Proteobacteria;Alphaproteobacteria;Sphingomonadales;Sphingomonadaceae;Porphyrobacter;	26248	2	4	6	3	0.000402134	4	6	7	10	0.000627863	5	4	5	6	0.000590667
501	Bacteria;Bacteroidota;Bacteroidia;Bacteroidales;Porphyromonadaceae;Porphyromonas;	43939	5	2	3	3	0.000348516	1	4	1	1	0.000162779	7	1	5	4	0.000393778
502	Bacteria;Bacteroidota;Bacteroidia;Chitinophagales;Saprospiraceae;Portibacter;	44052	0	0	0	0	0	2	3	3	0	0.000186034	3	3	4	2	0.000196889
503	Bacteria;Proteobacteria;Gammaproteobacteria;Pseudomonadales;Porticoccaceae;Porticoccus;	50448	0	0	0	0	0	0	0	0	0	0	0	0	2	2	0.000196889
504	Bacteria;Fibrobacterota;Fibrobacteria;Fibrobacterales;Fibrobacteraceae;possible genus 06;	45139	0	9	9	26	0.00117959	0	0	0	5	0.000116271	3	0	0	7	0.000689112
505	Bacteria;Cyanobacteria;Cyanobacteriia;Cyanobacteriales;Coleofasciculaceae;Potamolinea 1PC;	44584	9	0	1	5	0.000402134	21	3	8	6	0.000883659	2	2	4	3	0.000295334
506	Bacteria;Proteobacteria;Gammaproteobacteria;Enterobacterales;Budviciaceae;Pragia;	46453	3	1	1	0	0.000134045	0	0	0	0	0	0	0	0	0	0
507	Bacteria;Bacteroidota;Bacteroidia;Bacteroidales;Prevotellaceae;Prevotella;	43943	17	8	3	2	0.000804268	3	3	4	5	0.000348813	0	0	0	0	0
508	Bacteria;Bacteroidota;Bacteroidia;Bacteroidales;Prevotellaceae;Prevotella_9;	50018	35	16	8	7	0.00176939	10	11	13	8	0.000976676	3	5	2	4	0.000393778
509	Bacteria;Bacteroidota;Bacteroidia;Bacteroidales;Prevotellaceae;Prevotellaceae NK3B31 group;	43945	4	3	2	2	0.000294898	0	0	0	0	0	0	0	0	0	0
510	Bacteria;Bacteroidota;Bacteroidia;Bacteroidales;Prevotellaceae;Prevotellaceae UCG-001;	43946	3	2	2	0	0.000187663	0	0	0	0	0	0	0	0	0	0
511	Bacteria;Firmicutes;Negativicutes;Veillonellales-Selenomonadales;Selenomonadaceae;Propionispira;	45759	18	13	6	6	0.00115278	3	10	2	2	0.000395321	0	0	0	0	0
512	Bacteria;Proteobacteria;Gammaproteobacteria;Burkholderiales;Rhodocyclaceae;Propionivibrio;	46419	16	140	122	151	0.011501	101	59	73	80	0.00727856	139	74	197	178	0.0175231
513	Bacteria;Verrucomicrobiota;Verrucomicrobiae;Verrucomicrobiales;Verrucomicrobiaceae;Prosthecobacter;	46843	7	11	7	11	0.000965122	14	17	15	22	0.00158129	9	11	14	7	0.000689112
514	Bacteria;Proteobacteria;Alphaproteobacteria;Rhizobiales;Pleomorphomonadaceae;Prosthecomicrobium;	26087	0	4	0	4	0.000214471	0	0	0	0	0	2	4	2	4	0.000393778
515	Bacteria;Firmicutes;Clostridia;Clostridiales;Clostridiaceae;Proteiniclasticum;	45364	0	3	8	8	0.00050937	6	11	61	28	0.00246494	2	0	2	2	0.000196889
516	Bacteria;Firmicutes;Clostridia;Peptostreptococcales-Tissierellales;Peptostreptococcaceae;Proteocatella;	45630	5	6	9	9	0.000777459	3	4	4	3	0.000325559	0	0	0	0	0
517	Bacteria;Cyanobacteria;Cyanobacteriia;Oxyphotobacteria Incertae Sedis;Unknown Family;Pseudanabaena NgrPSln22;	44798	0	0	0	0	0	3	4	3	3	0.000302304	1	2	2	1	9.84446e-05
518	Bacteria;Cyanobacteria;Cyanobacteriia;Pseudanabaenales;Pseudanabaenaceae;Pseudanabaena PCC-7429;	44821	0	0	0	0	0	9	8	6	6	0.000674372	5	12	8	8	0.000787557
519	Bacteria;Bacteroidota;Bacteroidia;Cytophagales;Spirosomaceae;Pseudarcicella;	44150	8	2	3	2	0.000402134	4	3	4	5	0.000372067	8	8	3	4	0.000393778
520	Bacteria;Campylobacterota;Campylobacteria;Campylobacterales;Arcobacteraceae;Pseudarcobacter;	50052	128	149	190	232	0.0187394	13	11	31	15	0.00162779	19	5	16	8	0.000787557
521	Bacteria;Actinobacteriota;Actinobacteria;Micrococcales;Micrococcaceae;Pseudarthrobacter;	43570	7	4	4	6	0.000562988	0	0	0	0	0	0	0	0	0	0
522	Bacteria;Proteobacteria;Gammaproteobacteria;Burkholderiales;Oxalobacteraceae;Pseudoduganella;	46394	1	3	2	1	0.000187663	0	0	0	0	0	1	2	2	0	0
523	Bacteria;Proteobacteria;Gammaproteobacteria;Pseudomonadales;Pseudomonadaceae;Pseudomonas;	3723	64	119	117	120	0.0112598	29	24	26	28	0.0024882	22	30	37	34	0.00334712
524	Bacteria;Actinobacteriota;Actinobacteria;Pseudonocardiales;Pseudonocardiaceae;Pseudonocardia;	43698	0	0	0	4	0.000107236	0	0	0	0	0	0	0	0	0	0
525	Bacteria;Proteobacteria;Alphaproteobacteria;Rhodobacterales;Rhodobacteraceae;Pseudorhodobacter;	2620	11	9	11	13	0.00117959	18	24	13	15	0.00162779	14	20	9	11	0.00108289
526	Bacteria;Proteobacteria;Gammaproteobacteria;Xanthomonadales;Xanthomonadaceae;Pseudoxanthomonas;	3813	0	2	2	2	0.000160854	0	0	0	0	0	1	4	3	3	0.000295334
527	Bacteria;Proteobacteria;Alphaproteobacteria;Rhizobiales;Beijerinckiaceae;Psychroglaciecola;	26050	0	0	1	3	0.000107236	1	3	2	5	0.000255796	0	0	0	0	0
528	Bacteria;Proteobacteria;Gammaproteobacteria;Enterobacterales;Psychromonadaceae;Psychromonas;	50328	1	2	2	0	0.000134045	0	0	0	0	0	0	0	0	0	0
529	Bacteria;Bacteroidota;Bacteroidia;Chitinophagales;Chitinophagaceae;Puia;	44034	0	0	0	0	0	2	2	2	3	0.000209288	3	7	3	2	0.000196889
530	Bacteria;Proteobacteria;Gammaproteobacteria;Burkholderiales;Rhodocyclaceae;Quatrionicoccus;	46420	0	1	2	1	0.000107236	0	0	0	0	0	0	0	0	0	0
531	Bacteria;Bacteroidota;Bacteroidia;Cytophagales;Raineyaceae;Raineya;	44134	0	0	0	0	0	3	3	5	4	0.000348813	3	2	2	3	0.000295334
532	Bacteria;Proteobacteria;Gammaproteobacteria;Burkholderiales;Burkholderiaceae;Ralstonia;	46230	0	0	0	0	0	0	0	0	0	0	1	3	1	1	9.84446e-05
533	Bacteria;Proteobacteria;Gammaproteobacteria;Burkholderiales;Comamonadaceae;Ramlibacter;	46296	3	2	5	3	0.000348516	8	4	5	6	0.000534846	10	20	7	5	0.000492223
534	Bacteria;Proteobacteria;Gammaproteobacteria;Enterobacterales;Enterobacteriaceae;Raoultella;	46473	5	5	4	4	0.000482561	1	1	3	0	0.000116271	0	0	0	0	0
535	Bacteria;Acidobacteriota;Blastocatellia;Pyrinomonadales;Pyrinomonadaceae;RB41;	43234	0	0	0	0	0	1	0	2	2	0.000116271	5	0	4	3	0.000295334
536	Bacteria;Proteobacteria;Alphaproteobacteria;Reyranellales;Reyranellaceae;Reyranella;	26037	4	10	9	6	0.000777459	6	5	8	10	0.000674372	8	12	10	5	0.000492223
537	Bacteria;Proteobacteria;Gammaproteobacteria;Enterobacterales;Alteromonadaceae;Rheinheimera;	50251	22	39	36	56	0.00410177	64	32	34	38	0.0039067	27	45	43	56	0.0055129
538	Bacteria;Proteobacteria;Gammaproteobacteria;Burkholderiales;Comamonadaceae;Rhizobacter;	46297	12	26	23	26	0.00233238	16	12	20	22	0.00162779	13	22	23	26	0.00255956
539	Bacteria;Proteobacteria;Alphaproteobacteria;Sphingomonadales;Sphingomonadaceae;Rhizorhapis;	14559	0	0	0	0	0	3	3	7	4	0.000395321	1	2	2	3	0.000295334
540	Bacteria;Proteobacteria;Alphaproteobacteria;Rhodobacterales;Rhodobacteraceae;Rhodobacter;	2624	23	44	51	60	0.00477199	39	46	92	73	0.00581355	39	78	50	52	0.00511912
541	Bacteria;Actinobacteriota;Actinobacteria;Corynebacteriales;Nocardiaceae;Rhodococcus;	43359	4	2	0	2	0.000214471	0	0	0	0	0	0	0	0	0	0
542	Bacteria;Proteobacteria;Gammaproteobacteria;Burkholderiales;Comamonadaceae;Rhodoferax;	46298	4	29	20	32	0.00227876	16	25	20	35	0.0022324	40	46	36	37	0.00364245
543	Bacteria;Proteobacteria;Alphaproteobacteria;Acetobacterales;Acetobacteraceae;Rhodopila;	25928	0	2	1	1	0.000107236	0	1	3	1	0.000116271	0	0	0	0	0
544	Bacteria;Planctomycetota;Planctomycetes;Pirellulales;Pirellulaceae;Rhodopirellula;	46100	1	4	2	3	0.000268089	3	8	9	5	0.000581355	6	7	5	5	0.000492223
545	Bacteria;Proteobacteria;Alphaproteobacteria;Rhizobiales;Xanthobacteraceae;Rhodoplanes;	26157	1	5	2	3	0.000294898	3	0	6	3	0.00027905	1	2	1	1	9.84446e-05
546	Bacteria;Proteobacteria;Alphaproteobacteria;Rickettsiales;Rickettsiaceae;Rickettsia;	2784	2	0	0	3	0.000134045	0	3	0	2	0.000116271	0	0	0	0	0
547	Bacteria;Proteobacteria;Gammaproteobacteria;Diplorickettsiales;Diplorickettsiaceae;Rickettsiella;	26620	0	0	0	0	0	1	3	2	0	0.000139525	1	3	1	1	9.84446e-05
548	Bacteria;Bacteroidota;Bacteroidia;Bacteroidales;Rikenellaceae;Rikenellaceae RC9 gut group;	43972	0	0	0	0	0	2	2	3	1	0.000186034	0	0	0	0	0
549	Bacteria;Proteobacteria;Gammaproteobacteria;Burkholderiales;Comamonadaceae;Rivibacter;	46299	1	0	2	2	0.000134045	0	0	0	0	0	1	1	3	2	0.000196889
550	Bacteria;Proteobacteria;Gammaproteobacteria;Burkholderiales;Aquaspirillaceae;Rivicola;	46218	0	3	0	3	0.000160854	6	1	2	6	0.000348813	3	3	6	10	0.000984446
551	Bacteria;Firmicutes;Clostridia;Peptostreptococcales-Tissierellales;Peptostreptococcaceae;Romboutsia;	45631	7	2	2	2	0.000348516	4	4	6	4	0.000418575	3	0	0	2	0.000196889
552	Bacteria;Proteobacteria;Gammaproteobacteria;Burkholderiales;Comamonadaceae;Roseateles;	46300	5	0	1	1	0.000187663	3	3	1	2	0.000209288	1	0	1	2	0.000196889
553	Bacteria;Firmicutes;Clostridia;Lachnospirales;Lachnospiraceae;Roseburia;	45476	6	4	1	1	0.000321707	0	4	4	1	0.000209288	0	0	0	0	0
554	Bacteria;Verrucomicrobiota;Verrucomicrobiae;Verrucomicrobiales;Rubritaleaceae;Roseibacillus;	46838	1	1	1	1	0.000107236	6	3	3	2	0.000325559	2	1	1	0	0
555	Bacteria;Bacteroidota;Bacteroidia;Bacteroidales;Prolixibacteraceae;Roseimarinus;	43958	1	1	1	3	0.000160854	2	1	4	12	0.00044183	5	1	10	6	0.000590667
556	Bacteria;Verrucomicrobiota;Verrucomicrobiae;Verrucomicrobiales;Verrucomicrobiaceae;Roseimicrobium;	46844	0	2	5	2	0.00024128	4	1	4	7	0.000372067	1	4	0	2	0.000196889
557	Bacteria;Proteobacteria;Alphaproteobacteria;Rhizobiales;Rhizobiaceae;Roseitalea;	26124	0	0	0	0	0	0	0	0	0	0	1	2	1	1	9.84446e-05
558	Bacteria;Proteobacteria;Alphaproteobacteria;Acetobacterales;Acetobacteraceae;Roseococcus;	25931	0	1	4	3	0.000214471	3	1	0	1	0.000116271	2	5	3	2	0.000196889
559	Bacteria;Cyanobacteria;Cyanobacteriia;Cyanobacteriales;Desertifilaceae;Roseofilum AO1-A;	44611	0	0	0	0	0	0	0	0	0	0	3	5	3	3	0.000295334
560	Bacteria;Proteobacteria;Alphaproteobacteria;Acetobacterales;Acetobacteraceae;Roseomonas;	25932	8	17	21	19	0.00174258	11	17	13	23	0.00148827	11	15	19	19	0.00187045
561	Bacteria;Proteobacteria;Gammaproteobacteria;Burkholderiales;Comamonadaceae;RS62 marine group;	46295	0	0	0	0	0	0	0	0	0	0	0	4	0	2	0.000196889
562	Bacteria;Proteobacteria;Alphaproteobacteria;Rhodobacterales;Rhodobacteraceae;Rubellimicrobium;	2642	3	4	3	9	0.00050937	7	6	8	5	0.000604609	10	11	16	10	0.000984446
563	Bacteria;Bacteroidota;Bacteroidia;Chitinophagales;Saprospiraceae;Rubidimonas;	44053	2	0	1	1	0.000107236	1	0	3	3	0.000162779	1	1	0	3	0.000295334
564	Bacteria;Verrucomicrobiota;Verrucomicrobiae;Verrucomicrobiales;Rubritaleaceae;Rubritalea;	46839	0	0	0	0	0	1	2	2	3	0.000186034	0	0	0	0	0
565	Bacteria;Proteobacteria;Alphaproteobacteria;Acetobacterales;Acetobacteraceae;Rubritepida;	25933	0	0	0	0	0	0	0	0	0	0	1	2	0	2	0.000196889
566	Bacteria;Proteobacteria;Gammaproteobacteria;Burkholderiales;Comamonadaceae;Rubrivivax;	46301	6	24	13	22	0.00174258	13	19	24	23	0.00183708	22	30	17	19	0.00187045
567	Bacteria;Actinobacteriota;Rubrobacteria;Rubrobacterales;Rubrobacteriaceae;Rubrobacter;	43804	0	0	0	0	0	0	0	0	0	0	0	0	3	3	0.000295334
568	Bacteria;Firmicutes;Clostridia;Oscillospirales;Hungateiclostridiaceae;Ruminiclostridium;	50186	3	2	1	3	0.00024128	4	5	20	11	0.000930168	5	4	7	9	0.000886001
569	Bacteria;Firmicutes;Clostridia;Oscillospirales;Ruminococcaceae;Ruminococcus;	45552	3	7	4	6	0.000536179	7	8	27	20	0.00144176	1	0	7	6	0.000590667
570	Bacteria;Bacteroidota;Bacteroidia;Cytophagales;Spirosomaceae;Runella;	44153	12	6	8	9	0.000938313	8	8	12	15	0.00099993	12	21	12	14	0.00137822
571	Bacteria;Bacteroidota;Bacteroidia;Chitinophagales;Chitinophagaceae;Rurimicrobium;	44035	2	3	6	2	0.000348516	0	0	0	0	0	0	4	0	2	0.000196889
572	Bacteria;Firmicutes;Clostridia;Oscillospirales;Hungateiclostridiaceae;Saccharofermentans;	50187	2	7	4	8	0.000562988	2	2	2	2	0.000186034	2	1	5	4	0.000393778
573	Bacteria;Spirochaetota;Spirochaetia;Spirochaetales;Spirochaetaceae;Salinispira;	46618	0	0	4	3	0.000187663	9	6	10	24	0.00113946	4	6	21	22	0.00216578
574	Bacteria;Proteobacteria;Gammaproteobacteria;Enterobacterales;Enterobacteriaceae;Salmonella;	46474	27	19	5	2	0.00142087	2	4	2	2	0.000232542	0	0	0	0	0
575	Bacteria;Proteobacteria;Alphaproteobacteria;Sphingomonadales;Sphingomonadaceae;Sandaracinobacter;	2848	2	2	2	4	0.000268089	1	2	2	0	0.000116271	2	1	1	1	9.84446e-05
576	Bacteria;Myxococcota;Polyangia;Polyangiales;Sandaracinaceae;Sandaracinus;	45966	2	0	0	5	0.000187663	2	6	5	9	0.000511592	11	29	12	11	0.00108289
577	Bacteria;Proteobacteria;Alphaproteobacteria;Sphingomonadales;Sphingomonadaceae;Sandarakinorhabdus;	2849	3	3	1	0	0.000187663	2	2	5	1	0.000232542	5	4	1	3	0.000295334
578	Bacteria;Verrucomicrobiota;Verrucomicrobiae;Pedosphaerales;Pedosphaeraceae;SCGC AAA164-E04;	46824	0	3	2	2	0.000187663	1	1	3	2	0.000162779	1	1	1	2	0.000196889
579	Bacteria;Cyanobacteria;Cyanobacteriia;Synechococcales;Synechococcales Incertae Sedis;Schizothrix LEGE 07164;	44841	2	2	0	2	0.000160854	8	9	14	5	0.000837151	5	10	7	4	0.000393778
580	Bacteria;Proteobacteria;Gammaproteobacteria;Burkholderiales;Comamonadaceae;Schlegelella;	46302	1	1	1	1	0.000107236	1	1	2	1	0.000116271	2	1	1	1	9.84446e-05
581	Bacteria;Planctomycetota;Planctomycetes;Planctomycetales;Schlesneriaceae;Schlesneria;	46120	3	10	6	8	0.000723841	3	4	6	7	0.000465084	3	0	3	5	0.000492223
582	Bacteria;Firmicutes;Clostridia;Peptostreptococcales-Tissierellales;Sedimentibacteraceae;Sedimentibacter;	45641	0	1	2	2	0.000134045	0	0	3	3	0.000139525	0	0	0	0	0
583	Bacteria;Firmicutes;Bacilli;Bacillales;Bacillaceae;Sediminibacillus;	1720	0	0	0	0	0	0	1	17	4	0.000511592	0	0	0	0	0
584	Bacteria;Bacteroidota;Bacteroidia;Chitinophagales;Chitinophagaceae;Sediminibacterium;	44036	0	5	4	6	0.000402134	9	5	6	10	0.000697626	30	27	14	11	0.00108289
585	Bacteria;Bacteroidota;Bacteroidia;Chitinophagales;Chitinophagaceae;Segetibacter;	44037	0	0	0	0	0	1	1	3	2	0.000162779	2	2	2	3	0.000295334
586	Bacteria;Proteobacteria;Gammaproteobacteria;Enterobacterales;Yersiniaceae;Serratia;	46541	12	5	4	0	0.000562988	2	3	2	3	0.000232542	0	0	0	0	0
587	Bacteria;Planctomycetota;Planctomycetes;Planctomycetales;Rubinisphaeraceae;SH-PL14;	46116	15	17	23	25	0.00214471	14	36	55	40	0.00337186	16	21	20	19	0.00187045
588	Bacteria;Verrucomicrobiota;Verrucomicrobiae;Pedosphaerales;Pedosphaeraceae;SH3-11;	46825	12	12	16	22	0.00166215	16	6	22	35	0.00183708	22	48	18	26	0.00255956
589	Bacteria;Methylomirabilota;Methylomirabilia;Methylomirabilales;Methylomirabilaceae;Sh765B-TzT-35;	45904	0	2	2	2	0.000160854	0	0	0	0	0	0	0	2	2	0.000196889
590	Bacteria;Proteobacteria;Gammaproteobacteria;Enterobacterales;Shewanellaceae;Shewanella;	50332	18	44	51	30	0.00383368	10	19	25	8	0.00144176	7	3	11	7	0.000689112
591	Bacteria;Proteobacteria;Alphaproteobacteria;Rhizobiales;Rhizobiaceae;Shinella;	2529	1	3	3	5	0.000321707	5	5	3	4	0.000395321	8	11	7	4	0.000393778
592	Bacteria;Proteobacteria;Gammaproteobacteria;Burkholderiales;Gallionellaceae;Sideroxydans;	46323	2	13	9	13	0.000991931	10	7	10	16	0.00099993	7	6	16	19	0.00187045
593	Bacteria;Proteobacteria;Gammaproteobacteria;Xanthomonadales;Xanthomonadaceae;Silanimonas;	3817	3	6	7	5	0.000562988	5	8	14	10	0.000860405	11	9	12	17	0.00167356
594	Bacteria;Bdellovibrionota;Oligoflexia;Silvanigrellales;Silvanigrellaceae;Silvanigrella;	44453	0	0	0	0	0	4	8	1	1	0.000325559	1	2	2	1	9.84446e-05
595	Bacteria;Proteobacteria;Gammaproteobacteria;Pseudomonadales;Cellvibrionaceae;Simiduia;	50376	0	0	0	0	0	2	2	2	0	0.000139525	0	0	0	0	0
596	Bacteria;Proteobacteria;Gammaproteobacteria;Burkholderiales;Comamonadaceae;Simplicispira;	46303	1	4	4	8	0.000455752	1	2	1	1	0.000116271	0	5	2	2	0.000196889
597	Bacteria;Planctomycetota;Planctomycetes;Isosphaerales;Isosphaeraceae;Singulisphaera;	46086	0	0	0	0	0	2	0	4	2	0.000186034	0	0	0	0	0
598	Bacteria;Actinobacteriota;Actinobacteria;Micrococcales;Micrococcaceae;Sinomonas;	43574	2	2	2	0	0.000160854	0	0	0	0	0	0	0	0	0	0
599	Bacteria;Bacteroidota;Bacteroidia;Cytophagales;Cytophagaceae;Siphonobacter;	44102	0	0	0	0	0	0	0	0	0	0	1	3	1	1	9.84446e-05
600	Bacteria;Planctomycetota;Phycisphaerae;Phycisphaerales;Phycisphaeraceae;SM1A02;	46057	1	4	11	6	0.000589797	2	5	16	11	0.000790643	3	7	5	3	0.000295334
601	Bacteria;Actinobacteriota;Thermoleophilia;Solirubrobacterales;Solirubrobacteraceae;Solirubrobacter;	43817	1	0	3	4	0.000214471	0	0	0	0	0	0	0	0	0	0
602	Bacteria;Bacteroidota;Bacteroidia;Sphingobacteriales;Sphingobacteriaceae;Solitalea;	44359	2	1	5	4	0.000321707	8	2	2	3	0.000348813	9	11	5	8	0.000787557
603	Bacteria;Bacteroidota;Rhodothermia;Balneolales;Balneolaceae;Soortia;	44417	0	0	0	0	0	0	0	0	0	0	3	4	0	0	0
604	Bacteria;Myxococcota;Polyangia;Polyangiales;Polyangiaceae;Sorangium;	45963	0	1	2	2	0.000134045	1	3	2	3	0.000209288	6	6	3	5	0.000492223
605	Bacteria;Cyanobacteria;Cyanobacteriia;Cyanobacteriales;Nostocaceae;Sphaerospermopsis BCCUSP55;	44687	4	0	2	3	0.00024128	31	11	9	5	0.00130223	0	0	0	0	0
606	Bacteria;Proteobacteria;Gammaproteobacteria;Burkholderiales;Comamonadaceae;Sphaerotilus;	46304	3	2	3	6	0.000375325	4	6	5	3	0.000418575	5	2	5	11	0.00108289
607	Bacteria;Bacteroidota;Bacteroidia;Sphingobacteriales;Sphingobacteriaceae;Sphingobacterium;	44360	2	2	0	1	0.000134045	0	0	0	0	0	2	1	1	1	9.84446e-05
608	Bacteria;Proteobacteria;Alphaproteobacteria;Sphingomonadales;Sphingomonadaceae;Sphingobium;	2850	4	2	0	1	0.000187663	4	2	3	4	0.000302304	1	2	0	1	9.84446e-05
609	Bacteria;Proteobacteria;Alphaproteobacteria;Sphingomonadales;Sphingomonadaceae;Sphingomonas;	2852	9	18	18	22	0.0017962	12	11	16	18	0.00132549	13	13	17	22	0.00216578
610	Bacteria;Proteobacteria;Alphaproteobacteria;Sphingomonadales;Sphingomonadaceae;Sphingopyxis;	2853	9	11	8	15	0.00115278	3	6	24	25	0.00134874	8	25	14	27	0.002658
611	Bacteria;Proteobacteria;Alphaproteobacteria;Sphingomonadales;Sphingomonadaceae;Sphingorhabdus;	2854	1	1	4	3	0.00024128	2	1	9	9	0.000488338	6	13	2	8	0.000787557
612	Bacteria;Spirochaetota;Spirochaetia;Spirochaetales;Spirochaetaceae;Spirochaeta 2;	46622	0	5	12	7	0.000643414	14	8	26	24	0.0016743	22	17	24	21	0.00206734
613	Bacteria;Bacteroidota;Bacteroidia;Cytophagales;Spirosomaceae;Spirosoma;	44154	0	0	0	0	0	0	0	0	0	0	3	6	2	1	9.84446e-05
614	Bacteria;Firmicutes;Clostridia;Peptostreptococcales-Tissierellales;Peptostreptococcaceae;Sporacetigenium;	45632	0	0	0	0	0	1	3	6	5	0.000348813	0	0	0	0	0
615	Bacteria;Actinobacteriota;Actinobacteria;Frankiales;Sporichthyaceae;Sporichthya;	43396	0	0	0	0	0	1	2	3	7	0.000302304	3	1	0	2	0.000196889
616	Bacteria;Bacteroidota;Bacteroidia;Cytophagales;Cytophagaceae;Sporocytophaga;	44103	0	0	0	0	0	1	6	3	4	0.000325559	3	6	2	2	0.000196889
617	Bacteria;Firmicutes;Negativicutes;Veillonellales-Selenomonadales;Sporomusaceae;Sporomusa;	45777	7	7	3	8	0.000670223	11	16	31	29	0.00202311	2	2	25	11	0.00108289
618	Bacteria;Acidobacteriota;Blastocatellia;Blastocatellales;Blastocatellaceae;Stenotrophobacter;	43223	2	3	4	2	0.000294898	1	7	4	3	0.000348813	2	6	2	4	0.000393778
619	Bacteria;Proteobacteria;Gammaproteobacteria;Xanthomonadales;Xanthomonadaceae;Stenotrophomonas;	3818	7	2	3	6	0.000482561	0	0	0	0	0	0	0	0	0	0
620	Bacteria;Proteobacteria;Gammaproteobacteria;Steroidobacterales;Steroidobacteraceae;Steroidobacter;	26828	0	2	2	2	0.000160854	0	3	0	4	0.000162779	4	2	2	0	0
621	Bacteria;Firmicutes;Bacilli;Lactobacillales;Streptococcaceae;Streptococcus;	1853	4	0	1	0	0.000134045	0	3	2	0	0.000116271	0	0	0	0	0
622	Bacteria;Actinobacteriota;Actinobacteria;Streptomycetales;Streptomycetaceae;Streptomyces;	43715	4	4	0	10	0.000482561	0	1	2	6	0.000209288	0	4	3	2	0.000196889
623	Bacteria;Cyanobacteria;Cyanobacteriia;Cyanobacteriales;Microcystaceae;SU2 symbiont group;	44629	3	0	2	0	0.000134045	3	3	7	2	0.000348813	2	0	2	0	0
624	Bacteria;Acidobacteriota;Thermoanaerobaculia;Thermoanaerobaculales;Thermoanaerobaculaceae;Subgroup 10;	43263	0	5	2	8	0.000402134	8	9	11	12	0.000930168	4	7	7	2	0.000196889
625	Bacteria;Firmicutes;Negativicutes;Acidaminococcales;Acidaminococcaceae;Succiniclasticum;	45749	1	2	1	1	0.000134045	0	0	0	0	0	0	0	0	0	0
626	Bacteria;Proteobacteria;Gammaproteobacteria;Enterobacterales;Succinivibrionaceae;Succinivibrio;	50338	2	2	0	0	0.000107236	1	0	2	2	0.000116271	2	0	2	2	0.000196889
627	Bacteria;Campylobacterota;Campylobacteria;Campylobacterales;Sulfurimonadaceae;Sulfuricurvum;	50071	4	4	3	4	0.000402134	2	2	2	1	0.000162779	2	0	3	3	0.000295334
628	Bacteria;Campylobacterota;Campylobacteria;Campylobacterales;Sulfurimonadaceae;Sulfurimonas;	50072	0	1	1	4	0.000160854	0	0	0	0	0	0	0	0	0	0
629	Bacteria;Proteobacteria;Gammaproteobacteria;Burkholderiales;Rhodocyclaceae;Sulfuritalea;	46424	2	5	8	6	0.000562988	7	5	7	14	0.000767388	17	22	11	16	0.00157511
630	Bacteria;Campylobacterota;Campylobacteria;Campylobacterales;Sulfurospirillaceae;Sulfurospirillum;	50075	20	34	32	35	0.00324388	26	19	12	48	0.00244169	75	39	67	49	0.00482378
631	Bacteria;Campylobacterota;Campylobacteria;Campylobacterales;Sulfurovaceae;Sulfurovum;	50078	1	3	1	2	0.000187663	0	0	0	0	0	0	0	0	0	0
632	Bacteria;Sumerlaeota;Sumerlaeia;Sumerlaeales;Sumerlaeaceae;Sumerlaea;	46632	0	0	4	4	0.000214471	2	0	2	8	0.00027905	1	5	5	4	0.000393778
633	Bacteria;Bacteroidota;Bacteroidia;Bacteroidales;Prolixibacteraceae;Sunxiuqinia;	43959	0	0	0	0	0	0	0	0	0	0	1	1	3	0	0
634	Bacteria;Proteobacteria;Gammaproteobacteria;Burkholderiales;Sutterellaceae;Sutterella;	46439	3	4	0	0	0.000187663	1	5	4	1	0.000255796	0	0	0	0	0
635	Bacteria;Desulfobacterota;Desulfobacteria;Desulfobacterales;Desulfosarcinaceae;Sva0081 sediment group;	44952	2	0	1	1	0.000107236	2	2	2	0	0.000139525	0	0	0	0	0
636	Bacteria;Actinobacteriota;Acidimicrobiia;Microtrichales;Microtrichaceae;Sva0996 marine group;	43305	0	0	0	0	0	0	4	2	3	0.000209288	0	0	0	0	0
637	Bacteria;Proteobacteria;Alphaproteobacteria;Caulobacterales;Hyphomonadaceae;SWB02;	25968	4	8	4	6	0.000589797	7	8	14	15	0.00102318	8	8	11	10	0.000984446
638	Bacteria;Cyanobacteria;Cyanobacteriia;Cyanobacteriales;Microcystaceae;Synechocystis PCC-6803;	44633	0	0	0	0	0	0	0	0	0	0	1	1	2	2	0.000196889
639	Bacteria;Desulfobacterota;Syntrophobacteria;Syntrophobacterales;Syntrophobacteraceae;Syntrophobacter;	45068	0	2	0	2	0.000107236	0	0	0	0	0	4	0	3	0	0
640	Bacteria;Desulfobacterota;Syntrophorhabdia;Syntrophorhabdales;Syntrophorhabdaceae;Syntrophorhabdus;	45076	0	1	2	2	0.000134045	0	0	0	0	0	0	0	0	0	0
641	Bacteria;Desulfobacterota;Syntrophia;Syntrophales;Syntrophaceae;Syntrophus;	45058	0	0	0	0	0	0	0	0	0	0	0	3	0	1	9.84446e-05
642	Bacteria;Proteobacteria;Alphaproteobacteria;Rhodobacterales;Rhodobacteraceae;Tabrizicola;	2654	3	15	12	12	0.00112598	6	13	26	20	0.00151152	8	19	12	13	0.00127978
643	Bacteria;Proteobacteria;Gammaproteobacteria;Xanthomonadales;Rhodanobacteraceae;Tahibacter;	26879	0	2	5	2	0.00024128	0	0	0	0	0	2	4	1	1	9.84446e-05
644	Bacteria;Bacteroidota;Bacteroidia;Chitinophagales;Chitinophagaceae;Taibaiella;	44038	0	0	2	2	0.000107236	0	0	0	0	0	0	0	0	0	0
645	Bacteria;Firmicutes;Desulfitobacteriia;Desulfitobacteriales;TC1;	45685	0	0	0	0	0	1	0	2	3	0.000139525	0	0	0	0	0
646	Bacteria;Planctomycetota;Planctomycetes;Gemmatales;Gemmataceae;Telmatocola;	46076	5	7	8	6	0.000697032	11	9	20	14	0.00125573	3	3	0	3	0.000295334
647	Bacteria;Verrucomicrobiota;Verrucomicrobiae;Chthoniobacterales;Terrimicrobiaceae;Terrimicrobium;	46782	0	7	7	3	0.000455752	6	9	6	4	0.000581355	11	28	15	11	0.00108289
648	Bacteria;Bacteroidota;Bacteroidia;Chitinophagales;Chitinophagaceae;Terrimonas;	44039	10	23	16	32	0.00217152	22	31	28	37	0.00274399	38	52	29	23	0.00226423
649	Bacteria;Firmicutes;Clostridia;Peptostreptococcales-Tissierellales;Peptostreptococcaceae;Terrisporobacter;	45634	1	1	1	1	0.000107236	0	1	3	5	0.000209288	0	0	0	0	0
650	Bacteria;Actinobacteriota;Actinobacteria;Micrococcales;Intrasporangiaceae;Tetrasphaera;	43486	0	0	1	3	0.000107236	0	0	0	0	0	0	0	0	0	0
651	Bacteria;Proteobacteria;Gammaproteobacteria;Burkholderiales;Rhodocyclaceae;Thauera;	46425	1	11	23	27	0.00166215	17	8	8	20	0.00123247	9	13	11	9	0.000886001
652	Bacteria;Bacteroidota;Bacteroidia;Cytophagales;Microscillaceae;Thermoflexibacter;	44129	0	0	0	4	0.000107236	9	1	4	3	0.000395321	2	6	3	3	0.000295334
653	Bacteria;Proteobacteria;Gammaproteobacteria;Xanthomonadales;Xanthomonadaceae;Thermomonas;	3820	0	4	2	2	0.000214471	0	0	0	0	0	1	4	1	3	0.000295334
654	Bacteria;Proteobacteria;Gammaproteobacteria;Ectothiorhodospirales;Thioalkalispiraceae;Thioalkalispira-Sulfurivermis;	46447	2	3	2	2	0.00024128	0	0	0	0	0	0	0	0	0	0
655	Bacteria;Proteobacteria;Gammaproteobacteria;Burkholderiales;Hydrogenophilaceae;Thiobacillus;	46331	0	2	1	3	0.000160854	0	0	0	0	0	0	0	4	3	0.000295334
656	Bacteria;Proteobacteria;Alphaproteobacteria;Rhodobacterales;Rhodobacteraceae;Thioclava;	2659	0	0	0	0	0	2	2	1	3	0.000186034	0	1	0	3	0.000295334
657	Bacteria;Proteobacteria;Gammaproteobacteria;Chromatiales;Chromatiaceae;Thiohalobacter;	3434	0	0	0	0	0	1	2	1	1	0.000116271	0	0	0	0	0
658	Bacteria;Proteobacteria;Gammaproteobacteria;Ectothiorhodospirales;Thioalkalispiraceae;Thiohalophilus;	26641	2	2	1	1	0.000160854	1	1	3	1	0.000139525	0	0	0	0	0
659	Bacteria;Proteobacteria;Gammaproteobacteria;Burkholderiales;Comamonadaceae;Thiomonas;	46307	0	0	0	0	0	2	1	4	0	0.000162779	0	1	2	3	0.000295334
660	Bacteria;Proteobacteria;Gammaproteobacteria;Thiotrichales;Thiotrichaceae;Thiothrix;	3769	0	0	0	0	0	0	0	0	0	0	3	4	0	0	0
661	Bacteria;Patescibacteria;Saccharimonadia;Saccharimonadales;Saccharimonadaceae;TM7a;	46010	1	1	2	1	0.000134045	0	0	0	0	0	0	0	0	0	0
662	Bacteria;Proteobacteria;Gammaproteobacteria;Enterobacterales;Aeromonadaceae;Tolumonas;	50235	88	75	66	72	0.00806949	30	52	60	43	0.00430203	2	0	2	4	0.000393778
663	Bacteria;Spirochaetota;Spirochaetia;Spirochaetales;Spirochaetaceae;Treponema;	46624	2	2	4	6	0.000375325	2	2	5	6	0.000348813	2	1	10	17	0.00167356
664	Bacteria;Firmicutes;Bacilli;Lactobacillales;Carnobacteriaceae;Trichococcus;	1826	26	2	2	1	0.000831077	2	5	28	4	0.000906913	0	0	0	0	0
665	Bacteria;Cyanobacteria;Cyanobacteriia;Cyanobacteriales;Phormidiaceae;Trichodesmium IMS101;	44718	9	0	2	3	0.000375325	0	0	0	0	0	19	13	6	23	0.00226423
666	Bacteria;Proteobacteria;Alphaproteobacteria;Rhodobacterales;Rhodobacteraceae;Tropicimonas;	2662	2	2	3	2	0.00024128	3	5	7	3	0.000418575	1	4	4	2	0.000196889
667	Bacteria;Deinococcota;Deinococci;Deinococcales;Trueperaceae;Truepera;	44889	1	2	1	2	0.000160854	29	45	26	30	0.00302304	8	24	7	6	0.000590667
668	Bacteria;Firmicutes;Bacilli;Alicyclobacillales;Alicyclobacillaceae;Tumebacillus;	45163	0	0	0	0	0	0	0	0	0	0	0	2	1	1	9.84446e-05
669	Bacteria;Planctomycetota;Planctomycetes;Isosphaerales;Isosphaeraceae;Tundrisphaera;	46087	1	2	2	4	0.00024128	0	4	7	6	0.000395321	0	3	3	1	9.84446e-05
670	Bacteria;Firmicutes;Bacilli;Erysipelotrichales;Erysipelotrichaceae;Turicibacter;	45234	0	0	0	0	0	0	2	3	2	0.000162779	0	0	0	0	0
671	Bacteria;Spirochaetota;Leptospirae;Leptospirales;Leptospiraceae;Turneriella;	46606	0	1	0	4	0.000134045	2	1	5	2	0.000232542	0	0	0	0	0
672	Bacteria;Cyanobacteria;Cyanobacteriia;Cyanobacteriales;Phormidiaceae;Tychonema CCAP 1459-11B;	44719	3	0	0	2	0.000134045	27	10	3	0	0.000930168	0	0	0	0	0
673	Bacteria;Firmicutes;Clostridia;Lachnospirales;Lachnospiraceae;Tyzzerella;	45482	0	0	0	0	0	0	1	4	1	0.000139525	1	0	3	0	0
674	Bacteria;Firmicutes;Clostridia;Oscillospirales;Ruminococcaceae;UBA1819;	45554	3	0	2	0	0.000134045	0	0	0	0	0	0	0	0	0	0
675	Bacteria;Firmicutes;Clostridia;Oscillospirales;Oscillospiraceae;UCG-002;	45530	4	4	5	2	0.000402134	5	3	3	0	0.000255796	0	4	3	1	9.84446e-05
676	Bacteria;Firmicutes;Clostridia;Oscillospirales;Oscillospiraceae;UCG-005;	45532	1	3	0	1	0.000134045	0	0	0	0	0	0	0	0	0	0
677	Bacteria;Proteobacteria;Alphaproteobacteria;Caulobacterales;Hyphomonadaceae;UKL13-1;	25969	0	0	0	0	0	0	3	2	1	0.000139525	2	0	1	2	0.000196889
678	Bacteria;Proteobacteria;Gammaproteobacteria;Burkholderiales;Rhodocyclaceae;Uliginosibacterium;	46426	5	13	24	16	0.00155492	5	9	9	9	0.000744134	28	18	17	11	0.00108289
679	Bacteria;Proteobacteria;Gammaproteobacteria;Burkholderiales;Oxalobacteraceae;Undibacterium;	46397	20	21	36	59	0.00364601	11	17	13	15	0.00130223	27	32	17	32	0.00315023
680	Bacteria;Firmicutes;Clostridia;Lachnospirales;Lachnospiraceae;Vallitalea;	45484	1	2	2	1	0.000160854	7	10	8	4	0.000674372	9	4	1	9	0.000886001
681	Bacteria;Proteobacteria;Gammaproteobacteria;Burkholderiales;Comamonadaceae;Variovorax;	46309	0	1	2	1	0.000107236	0	0	0	0	0	0	0	0	0	0
682	Bacteria;Firmicutes;Negativicutes;Veillonellales-Selenomonadales;Veillonellaceae;Veillonella;	45786	14	8	4	2	0.00075065	5	3	4	3	0.000348813	0	4	1	0	0
683	Bacteria;Verrucomicrobiota;Verrucomicrobiae;Opitutales;Puniceicoccaceae;Verruc-01;	46809	0	0	0	0	0	0	0	0	0	0	3	0	6	2	0.000196889
684	Bacteria;Verrucomicrobiota;Verrucomicrobiae;Verrucomicrobiales;Verrucomicrobiaceae;Verrucomicrobium;	46845	1	1	4	3	0.00024128	4	5	4	8	0.000488338	2	3	0	2	0.000196889
685	Bacteria;Proteobacteria;Gammaproteobacteria;Burkholderiales;Chromobacteriaceae;Vogesella;	46258	165	93	89	110	0.0122517	110	104	74	86	0.00869707	22	14	31	25	0.00246111
686	Bacteria;Proteobacteria;Gammaproteobacteria;Xanthomonadales;Xanthomonadaceae;Vulcaniibacterium;	14689	0	0	0	0	0	0	0	0	0	0	2	1	2	0	0
687	Bacteria;Bacteroidota;Bacteroidia;Bacteroidales;Prolixibacteraceae;WCHB1-32;	43961	16	104	116	140	0.0100802	44	36	36	64	0.00418575	44	32	113	89	0.00876157
688	Bacteria;Bacteroidota;Bacteroidia;Bacteroidales;Williamwhitmaniaceae;Williamwhitmania;	43996	27	32	34	40	0.00356559	14	11	22	24	0.00165105	7	3	48	48	0.00472534
689	Bacteria;Proteobacteria;Gammaproteobacteria;Steroidobacterales;Woeseiaceae;Woeseia;	26832	0	1	0	3	0.000107236	0	2	2	4	0.000186034	3	0	3	0	0
690	Bacteria;Proteobacteria;Alphaproteobacteria;Rickettsiales;Anaplasmataceae;Wolbachia;	2770	0	0	0	0	0	0	0	0	0	0	1	1	2	1	9.84446e-05
691	Bacteria;Firmicutes;Clostridia;Lachnospirales;Lachnospiraceae;XBB1006;	45485	1	2	2	3	0.000214471	0	0	0	0	0	0	0	0	0	0
692	Bacteria;Proteobacteria;Gammaproteobacteria;Burkholderiales;Comamonadaceae;Xylophilus;	46312	0	2	2	0	0.000107236	0	0	0	0	0	0	0	0	0	0
693	Bacteria;Actinobacteriota;Actinobacteria;Micrococcales;Microbacteriaceae;Yonghaparkia;	43552	1	1	2	2	0.000160854	1	3	3	2	0.000209288	0	0	0	0	0
694	Bacteria;Firmicutes;Clostridia;Clostridiales;Clostridiaceae;Youngiibacter;	45366	0	2	1	5	0.000214471	2	2	3	5	0.00027905	0	0	0	0	0
695	Bacteria;Proteobacteria;Gammaproteobacteria;Burkholderiales;Rhodocyclaceae;Z-35;	46427	0	3	2	2	0.000187663	4	3	4	5	0.000372067	3	4	9	7	0.000689112
696	Bacteria;Planctomycetota;Planctomycetes;Gemmatales;Gemmataceae;Zavarzinella;	46078	6	10	7	3	0.000697032	10	16	18	22	0.00153478	3	7	5	8	0.000787557
697	Bacteria;Proteobacteria;Gammaproteobacteria;Burkholderiales;Rhodocyclaceae;Zoogloea;	46428	1	22	15	28	0.00176939	1	0	3	2	0.000139525	9	8	18	26	0.00255956
698	Bacteria;Firmicutes;Bacilli;Erysipelotrichales;Erysipelotrichaceae;ZOR0006;	45235	35	0	2	6	0.00115278	13	21	42	13	0.00206962	0	0	0	0	0
	unidentified		1732	2644	2468	3210	0.269537	2988	3175	4144	4585	0.346301	3284	4161	3639	3594	0.35381
