# Supplementary material for: Spatial Variation of Cladophora Epiphytes in the Nan River, Thailand
Source: Plants (Basel). 2021 Oct 22;10(11):2266. doi: 10.3390/plants10112266 (PMC8622721; doi:10.3390/plants10112266)
Supplement: Supplementary file 1 [file plants-10-02266-s001.zip › TABLE S4.xlsx]

## Sheet: TABLE S3
			Abundance					Abundance					Abundance
no.	SSU SILVA taxonomy Release 138.1	SSU SILVA Release 138.1 ID	CKD1	CKD2	CKD3	CKD4	Relative abundance of CKD	PUA1	PUA2	PUA3	PUA4	Relative abundance of PUA	TD11	TD12	TD13	TD14	Relative abundance of TD1
1	Eukaryota;Amorphea;Amoebozoa;Cavosteliida;Schizoplasmodiopsis;	46856	0	0	2	0	0.000170271	0	0	0	0	0	0	0	0	0	0
2	Eukaryota;Amorphea;Amoebozoa;Centrohelida;Acanthocystidae;Choanocystis;	46860	0	0	0	0	0	0	0	0	0	0	2	1	4	3	0.000793273
3	Eukaryota;Amorphea;Amoebozoa;Centrohelida;Acanthocystidae;Pterocystis;	46861	0	1	1	2	0.000340541	3	3	5	4	0.00140279	11	9	15	12	0.00372838
4	Eukaryota;Amorphea;Amoebozoa;Centrohelida;Heterophryidae;Chlamydaster;	50491	0	2	4	2	0.000681083	2	3	5	2	0.00112223	6	4	5	7	0.0017452
5	Eukaryota;Amorphea;Amoebozoa;Centrohelida;Heterophryidae;Heterophrys;	50492	0	1	1	2	0.000340541	0	1	2	2	0.000467596	2	1	1	3	0.000555291
6	Eukaryota;Amorphea;Amoebozoa;Centrohelida;Heterophryidae;Sphaerastrum;	50494	0	0	0	0	0	2	0	0	0	0.000187038	2	0	0	3	0.000396637
7	Eukaryota;Amorphea;Amoebozoa;Dictyostelia;Dictyostelium;	46870	0	2	0	0	0.000170271	0	0	0	0	0	0	0	0	0	0
8	Eukaryota;Amorphea;Amoebozoa;Discosea;Flabellinia;Dactylopodida;Angulamoeba;	46875	0	2	1	4	0.000595948	2	5	5	3	0.00140279	0	0	2	4	0.000475964
9	Eukaryota;Amorphea;Amoebozoa;Discosea;Flabellinia;Dactylopodida;Korotnevella;	46876	0	1	3	3	0.000595948	1	4	1	5	0.00102871	10	6	9	6	0.00245915
10	Eukaryota;Amorphea;Amoebozoa;Discosea;Flabellinia;Dactylopodida;Paramoeba;	46878	0	0	0	0	0	1	1	1	0	0.000280557	1	0	2	1	0.000317309
11	Eukaryota;Amorphea;Amoebozoa;Discosea;Flabellinia;Stygamoebida;Vermistella;	46881	0	0	0	0	0	1	0	1	2	0.000374076	1	1	3	2	0.000555291
12	Eukaryota;Amorphea;Amoebozoa;Discosea;Flabellinia;Vannellida;Platyamoeba;	46884	0	0	0	0	0	0	0	0	0	0	0	1	1	0	0.000158655
13	Eukaryota;Amorphea;Amoebozoa;Discosea;Flabellinia;Vannellida;Unda;	50503	0	0	0	0	0	0	0	0	0	0	0	1	1	0	0.000158655
14	Eukaryota;Amorphea;Amoebozoa;Discosea;Flabellinia;Vannellida;Vannella;	46886	0	3	2	3	0.000681083	1	1	1	5	0.000748153	3	4	12	9	0.00222116
15	Eukaryota;Amorphea;Amoebozoa;Discosea;Longamoebia;Centramoebida;Acanthamoeba;	46890	0	0	4	3	0.000595948	0	0	0	0	0	0	0	0	0	0
16	Eukaryota;Amorphea;Amoebozoa;Gracilipodida;Filamoeba;	46895	0	0	2	0	0.000170271	0	0	0	0	0	2	0	8	2	0.000951928
17	Eukaryota;Amorphea;Amoebozoa;Gracilipodida;Flamella;	46896	0	0	1	1	0.000170271	0	0	0	0	0	0	2	0	0	0.000158655
18	Eukaryota;Amorphea;Amoebozoa;Gracilipodida;Telaepolella;	46898	0	1	0	1	0.000170271	0	1	0	1	0.000187038	1	0	1	3	0.000396637
19	Eukaryota;Amorphea;Amoebozoa;Incertae Sedis;Apusomonadidae;Amastigomonas;	46901	0	0	0	0	0	0	2	0	2	0.000374076	2	2	3	2	0.000713946
20	Eukaryota;Amorphea;Amoebozoa;Incertae Sedis;Breviatea;Subulatomonas;	46908	0	0	0	0	0	0	0	0	0	0	0	1	1	0	0.000158655
21	Eukaryota;Amorphea;Amoebozoa;Incertae Sedis;Dictyamoeba;	46909	1	2	0	0	0.000255406	0	3	2	0	0.000467596	0	2	0	2	0.000317309
22	Eukaryota;Amorphea;Amoebozoa;Incertae Sedis;Ischnamoeba;	46910	0	4	0	1	0.000425677	0	0	0	0	0	0	0	0	3	0.000237982
23	Eukaryota;Amorphea;Amoebozoa;Incertae Sedis;Rigifilida;Micronuclearia;	50509	0	0	2	3	0.000425677	4	5	1	3	0.00121575	4	3	4	4	0.00118991
24	Eukaryota;Amorphea;Amoebozoa;Incertae Sedis;Rigifilida;Rigifila;	50510	0	4	0	3	0.000595948	1	0	2	2	0.000467596	4	3	7	4	0.00142789
25	Eukaryota;Amorphea;Amoebozoa;Mycamoeba;	46912	0	0	4	0	0.000340541	3	3	2	4	0.00112223	3	2	4	3	0.000951928
26	Eukaryota;Amorphea;Amoebozoa;Protosporangiida;Protosporangiidae;Protosporangium;	46926	0	2	0	0	0.000170271	0	1	2	0	0.000280557	0	0	0	0	0
27	Eukaryota;Amorphea;Amoebozoa;Protosteliida;Protostelium;	46929	0	2	1	1	0.000340541	0	2	0	0	0.000187038	0	0	0	0	0
28	Eukaryota;Amorphea;Amoebozoa;Protosteliida;Schoutedamoeba;	50518	0	1	2	4	0.000595948	3	5	1	3	0.00112223	8	6	12	11	0.00293511
29	Eukaryota;Amorphea;Amoebozoa;SAR;Stramenopiles;Labyrinthulomycetes;Sorodiplophrys;	46933	5	72	122	162	0.0307339	33	57	136	63	0.027027	99	126	141	149	0.0408536
30	Eukaryota;Amorphea;Amoebozoa;Schizoplasmodiida;Phalansterium;	46935	1	2	0	2	0.000425677	6	8	5	5	0.00224446	3	6	9	6	0.00190386
31	Eukaryota;Amorphea;Amoebozoa;Schizoplasmodiida;Schizoplasmodium;	50521	0	0	0	3	0.000255406	0	0	0	0	0	0	0	0	0	0
32	Eukaryota;Amorphea;Amoebozoa;Tubulinea;Euamoebida;BOLA868;	46946	0	0	5	2	0.000595948	2	1	0	2	0.000467596	4	1	4	4	0.00103125
33	Eukaryota;Amorphea;Amoebozoa;Tubulinea;Incertae Sedis;Pyxidicula;	50528	0	0	0	0	0	0	0	0	0	0	0	1	4	2	0.000555291
34	Eukaryota;Amorphea;Obazoa;Opisthokonta;Holozoa;Choanozoa;Choanoflagellata;Choanoflagellida;Acanthoecida;Stephanoecidae;Diaphanoeca;	46970	0	0	2	0	0.000170271	2	1	1	1	0.000467596	2	3	2	4	0.0008726
35	Eukaryota;Amorphea;Obazoa;Opisthokonta;Holozoa;Choanozoa;Choanoflagellata;Choanoflagellida;Acanthoecida;Stephanoecidae;Marine Choanoflagellates 1;	46971	0	0	0	0	0	0	0	0	0	0	2	1	1	1	0.000396637
36	Eukaryota;Amorphea;Obazoa;Opisthokonta;Holozoa;Choanozoa;Choanoflagellata;Choanoflagellida;Acanthoecida;Stephanoecidae;Stephanoeca;	46973	0	0	0	0	0	1	1	0	2	0.000374076	0	0	1	1	0.000158655
37	Eukaryota;Amorphea;Obazoa;Opisthokonta;Holozoa;Choanozoa;Choanoflagellata;Choanoflagellida;Craspedida;Codonosigidae;Codosiga;	46977	0	0	0	0	0	0	0	0	0	0	1	4	1	5	0.0008726
38	Eukaryota;Amorphea;Obazoa;Opisthokonta;Holozoa;Choanozoa;Choanoflagellata;Choanoflagellida;Craspedida;Codonosigidae;Monosiga;	46978	0	2	6	3	0.000936489	2	4	2	0	0.000748153	5	6	8	16	0.00277646
39	Eukaryota;Amorphea;Obazoa;Opisthokonta;Holozoa;Choanozoa;Choanoflagellata;Choanoflagellida;Craspedida;Codonosigidae;Sphaeroeca;	46979	0	0	0	0	0	0	0	0	0	0	1	1	3	2	0.000555291
40	Eukaryota;Amorphea;Obazoa;Opisthokonta;Holozoa;Choanozoa;Choanoflagellata;Choanoflagellida;Craspedida;Codosigidae;Freshwater Choanoflagellates 1;	46981	2	10	23	18	0.00451217	6	15	18	9	0.00448892	9	9	16	19	0.00420435
41	Eukaryota;Amorphea;Obazoa;Opisthokonta;Holozoa;Choanozoa;Choanoflagellata;Choanoflagellida;Craspedida;Codosigidae;Lagenoeca;	46982	0	0	3	0	0.000255406	0	2	1	4	0.000654634	1	1	0	0	0.000158655
42	Eukaryota;Amorphea;Obazoa;Opisthokonta;Holozoa;Choanozoa;Choanoflagellata;Choanoflagellida;Craspedida;Salpingoecidae;Freshwater Choanoflagellates 2;	46984	0	3	8	9	0.00170271	3	2	7	6	0.00168334	7	8	6	6	0.00214184
43	Eukaryota;Amorphea;Obazoa;Opisthokonta;Holozoa;Choanozoa;Choanoflagellata;Choanoflagellida;Craspedida;Salpingoecidae;Salpingoeca;	46986	0	2	4	9	0.00127703	3	1	10	10	0.00224446	11	14	14	21	0.00475964
44	Eukaryota;Amorphea;Obazoa;Opisthokonta;Holozoa;Choanozoa;Choanoflagellata;Choanoflagellida;Craspedida;Salpingoecidae;Stagondoeca;	50538	1	1	1	0	0.000255406	0	0	0	0	0	0	0	0	0	0
45	Eukaryota;Amorphea;Obazoa;Opisthokonta;Holozoa;Choanozoa;Choanoflagellata;Eccrinales;Eccrinidus;	46992	0	3	7	9	0.00161757	0	2	1	0	0.000280557	2	2	6	0	0.000793273
46	Eukaryota;Amorphea;Obazoa;Opisthokonta;Holozoa;Choanozoa;Choanoflagellata;Filasterea;Ministeriida;Capsasporidae;AT4-11;	47003	0	0	0	0	0	0	2	0	0	0.000187038	2	0	2	0	0.000317309
47	Eukaryota;Amorphea;Obazoa;Opisthokonta;Holozoa;Choanozoa;Choanoflagellata;Ichthyosporea;Dermocystida;Rhinosporideacae;Dermocystidium;	47008	0	0	2	0	0.000170271	2	0	0	0	0.000187038	0	0	0	0	0
48	Eukaryota;Amorphea;Obazoa;Opisthokonta;Holozoa;Choanozoa;Choanoflagellata;Ichthyosporea;Dermocystida;Rhinosporideacae;Rhinosporidium;	50548	2	0	0	0	0.000170271	0	0	0	0	0	0	0	0	0	0
49	Eukaryota;Amorphea;Obazoa;Opisthokonta;Holozoa;Choanozoa;Choanoflagellata;Ichthyosporea;Ichthyophonae;Ichthyophonidae;Freshwater Ichthyosporeans 1;	47015	0	0	0	0	0	0	2	3	0	0.000467596	0	0	0	0	0
50	Eukaryota;Amorphea;Obazoa;Opisthokonta;Holozoa;Choanozoa;Choanoflagellata;Ichthyosporea;Ichthyophonae;Ichthyophonidae;Paramoebidium;	47017	0	1	3	5	0.000766218	2	0	2	0	0.000374076	1	0	1	0	0.000158655
51	Eukaryota;Amorphea;Obazoa;Opisthokonta;Holozoa;Choanozoa;Choanoflagellata;Ichthyosporea;Ichthyophonae;Pseudoperkinsidae;Anurofeca;	47019	0	1	2	4	0.000595948	0	1	2	2	0.000467596	2	1	3	3	0.000713946
52	Eukaryota;Amorphea;Obazoa;Opisthokonta;Holozoa;Choanozoa;Choanoflagellata;Ichthyosporea;Ichthyophonae;Pseudoperkinsidae;LKM51;	47020	3	4	3	4	0.0011919	2	0	4	1	0.000654634	0	0	3	2	0.000396637
53	Eukaryota;Amorphea;Obazoa;Opisthokonta;Holozoa;Choanozoa;Metazoa;Animalia;BCP clade;Bilateria;Protostomia;Lophotrochozoa;Micrognathozoa;Limnognathia;	47349	0	0	0	0	0	0	0	1	2	0.000280557	0	0	0	0	0
54	Eukaryota;Amorphea;Obazoa;Opisthokonta;Holozoa;Choanozoa;Metazoa;Animalia;BCP clade;Bilateria;Protostomia;Lophotrochozoa;Rotifera;Bdelloidea;Rotaria;	47474	3	3	3	1	0.000851354	0	0	0	0	0	6	2	0	2	0.000793273
55	Eukaryota;Amorphea;Obazoa;Opisthokonta;Nucletmycea;Aphelidea;Aphelidium;	47569	0	3	2	0	0.000425677	4	3	6	6	0.00177686	0	1	8	2	0.0008726
56	Eukaryota;Amorphea;Obazoa;Opisthokonta;Nucletmycea;Aphelidea;Paraphelidium;	47570	2	2	7	15	0.00221352	0	4	0	2	0.000561115	0	0	0	4	0.000317309
57	Eukaryota;Amorphea;Obazoa;Opisthokonta;Nucletmycea;Fungi;Chytridiomycota;Incertae Sedis;Chytridiomycetes;Chytridiales;Chytridiaceae;Dendrochytridium;	47594	0	0	0	0	0	0	0	0	0	0	4	2	2	3	0.0008726
58	Eukaryota;Amorphea;Obazoa;Opisthokonta;Nucletmycea;Fungi;Chytridiomycota;Incertae Sedis;Chytridiomycetes;Chytridiales;Chytriomycetaceae;Chytriomyces;	47597	0	0	0	2	0.000170271	0	2	0	3	0.000467596	0	1	2	0	0.000237982
59	Eukaryota;Amorphea;Obazoa;Opisthokonta;Nucletmycea;Fungi;Chytridiomycota;Incertae Sedis;Chytridiomycetes;Chytridiales;Chytriomycetaceae;Rhizoclosmatium;	47598	0	0	0	0	0	0	0	0	2	0.000187038	23	2	0	2	0.00214184
60	Eukaryota;Amorphea;Obazoa;Opisthokonta;Nucletmycea;Fungi;Chytridiomycota;Incertae Sedis;Chytridiomycetes;Cladochytriales;Nowakowskiellaceae;Nowakowskiella;	47605	0	0	2	2	0.000340541	0	0	5	1	0.000561115	2	4	5	3	0.00111058
61	Eukaryota;Amorphea;Obazoa;Opisthokonta;Nucletmycea;Fungi;Chytridiomycota;Incertae Sedis;Chytridiomycetes;Incertae Sedis;Incertae Sedis;Catenomyces;	47612	0	2	0	0	0.000170271	0	0	0	0	0	0	0	0	0	0
62	Eukaryota;Amorphea;Obazoa;Opisthokonta;Nucletmycea;Fungi;Chytridiomycota;Incertae Sedis;Chytridiomycetes;Lobulomycetales;Lobulomycetaceae;Clydaea;	47617	0	2	0	2	0.000340541	0	0	0	0	0	0	0	0	0	0
63	Eukaryota;Amorphea;Obazoa;Opisthokonta;Nucletmycea;Fungi;Chytridiomycota;Incertae Sedis;Chytridiomycetes;Polychytriales;Incertae Sedis;Neokarlingia;	50577	0	0	0	0	0	0	0	0	0	0	0	0	2	2	0.000317309
64	Eukaryota;Amorphea;Obazoa;Opisthokonta;Nucletmycea;Fungi;Chytridiomycota;Incertae Sedis;Chytridiomycetes;Polychytriales;Incertae Sedis;Polytrychium;	50579	0	0	0	0	0	0	0	0	0	0	0	0	2	0	0.000158655
65	Eukaryota;Amorphea;Obazoa;Opisthokonta;Nucletmycea;Fungi;Chytridiomycota;Incertae Sedis;Chytridiomycetes;Rhizophlyctidales;Rhizophlyctidaceae;Rhizophlyctis;	47626	0	0	2	3	0.000425677	0	0	0	0	0	4	3	2	2	0.0008726
66	Eukaryota;Amorphea;Obazoa;Opisthokonta;Nucletmycea;Fungi;Chytridiomycota;Incertae Sedis;Chytridiomycetes;Rhizophydiales;Rhizophydiaceae;Rhizophydium;	47634	0	3	4	11	0.00153244	4	7	5	3	0.00177686	9	14	6	22	0.00404569
67	Eukaryota;Amorphea;Obazoa;Opisthokonta;Nucletmycea;Fungi;Chytridiomycota;Incertae Sedis;Chytridiomycetes;Spizellomycetales;Olpidiaceae;Olpidium;	47638	0	0	1	1	0.000170271	0	0	0	0	0	0	0	0	0	0
68	Eukaryota;Amorphea;Obazoa;Opisthokonta;Nucletmycea;Fungi;Chytridiomycota;Incertae Sedis;Chytridiomycetes;Spizellomycetales;Powellomycetaceae;Geranomyces;	47640	0	0	2	1	0.000255406	0	0	0	0	0	0	0	1	1	0.000158655
69	Eukaryota;Amorphea;Obazoa;Opisthokonta;Nucletmycea;Fungi;Chytridiomycota;Incertae Sedis;Chytridiomycetes;Spizellomycetales;Spizellomycetaceae;Phlyctochytrium;	47643	0	0	1	1	0.000170271	1	0	1	0	0.000187038	1	1	3	2	0.000555291
70	Eukaryota;Amorphea;Obazoa;Opisthokonta;Nucletmycea;Fungi;Chytridiomycota;Incertae Sedis;Chytridiomycetes;Spizellomycetales;Spizellomycetaceae;Spizellomyces;	47644	0	0	2	2	0.000340541	0	0	0	0	0	0	0	0	0	0
71	Eukaryota;Amorphea;Obazoa;Opisthokonta;Nucletmycea;Fungi;Chytridiomycota;Incertae Sedis;Monoblepharidomycetes;Monoblepharidales;Gonapodyaceae;Gonapodya;	47650	0	1	0	2	0.000255406	0	0	0	0	0	0	0	0	0	0
72	Eukaryota;Amorphea;Obazoa;Opisthokonta;Nucletmycea;Fungi;Cryptomycota;Incertae Sedis;Incertae Sedis;Incertae Sedis;Incertae Sedis;Paramicrosporidium;	47662	17	75	90	106	0.024519	15	28	42	27	0.0104741	13	9	19	17	0.00460098
73	Eukaryota;Amorphea;Obazoa;Opisthokonta;Nucletmycea;Fungi;Cryptomycota;Incertae Sedis;Incertae Sedis;Incertae Sedis;Incertae Sedis;Rozella;	47663	1	2	7	8	0.00153244	0	7	1	2	0.000935191	19	7	11	14	0.00404569
74	Eukaryota;Amorphea;Obazoa;Opisthokonta;Nucletmycea;Fungi;Dikarya;Ascomycota;Pezizomycotina;Dothideomycetes;Capnodiales;Capnodiaceae;Conidiocarpus;	47700	0	0	1	1	0.000170271	0	0	0	0	0	0	0	0	0	0
75	Eukaryota;Amorphea;Obazoa;Opisthokonta;Nucletmycea;Fungi;Dikarya;Ascomycota;Pezizomycotina;Dothideomycetes;Capnodiales;Cladosporiaceae;Cladosporium;	47704	2	1	8	15	0.00221352	1	3	3	2	0.000841672	3	3	4	3	0.00103125
76	Eukaryota;Amorphea;Obazoa;Opisthokonta;Nucletmycea;Fungi;Dikarya;Ascomycota;Pezizomycotina;Dothideomycetes;Capnodiales;Cladosporiaceae;Toxicocladosporium;	47706	0	0	0	2	0.000170271	0	0	0	0	0	0	0	0	0	0
77	Eukaryota;Amorphea;Obazoa;Opisthokonta;Nucletmycea;Fungi;Dikarya;Ascomycota;Pezizomycotina;Dothideomycetes;Capnodiales;Extremaceae;Vermiconia;	47712	0	1	1	2	0.000340541	0	0	0	0	0	0	0	0	0	0
78	Eukaryota;Amorphea;Obazoa;Opisthokonta;Nucletmycea;Fungi;Dikarya;Ascomycota;Pezizomycotina;Dothideomycetes;Capnodiales;Mycosphaerellaceae;Cercospora;	47718	0	0	1	1	0.000170271	0	0	0	0	0	0	0	0	0	0
79	Eukaryota;Amorphea;Obazoa;Opisthokonta;Nucletmycea;Fungi;Dikarya;Ascomycota;Pezizomycotina;Dothideomycetes;Capnodiales;Mycosphaerellaceae;Lecanosticta;	47723	0	1	0	1	0.000170271	0	0	0	0	0	0	0	0	0	0
80	Eukaryota;Amorphea;Obazoa;Opisthokonta;Nucletmycea;Fungi;Dikarya;Ascomycota;Pezizomycotina;Dothideomycetes;Capnodiales;Mycosphaerellaceae;Neophloeospora;	47725	0	0	1	1	0.000170271	0	0	0	0	0	0	0	0	0	0
81	Eukaryota;Amorphea;Obazoa;Opisthokonta;Nucletmycea;Fungi;Dikarya;Ascomycota;Pezizomycotina;Dothideomycetes;Capnodiales;Teratosphaeriaceae;Suberoteratosphaeria;	47758	0	1	2	1	0.000340541	0	0	0	0	0	0	0	0	0	0
82	Eukaryota;Amorphea;Obazoa;Opisthokonta;Nucletmycea;Fungi;Dikarya;Ascomycota;Pezizomycotina;Dothideomycetes;Incertae Sedis;Incertae Sedis;Phaeotheca;	50587	0	0	0	0	0	0	0	0	0	0	0	0	0	2	0.000158655
83	Eukaryota;Amorphea;Obazoa;Opisthokonta;Nucletmycea;Fungi;Dikarya;Ascomycota;Pezizomycotina;Dothideomycetes;Myriangiales;Elsinoaceae;Elsinoe;	47792	0	0	1	2	0.000255406	0	0	0	0	0	0	0	0	0	0
84	Eukaryota;Amorphea;Obazoa;Opisthokonta;Nucletmycea;Fungi;Dikarya;Ascomycota;Pezizomycotina;Dothideomycetes;Pleosporales;Arthopyrenia;	47808	0	2	1	3	0.000510812	0	0	0	0	0	0	0	0	0	0
85	Eukaryota;Amorphea;Obazoa;Opisthokonta;Nucletmycea;Fungi;Dikarya;Ascomycota;Pezizomycotina;Dothideomycetes;Pleosporales;Biatriosporaceae;Biatriospora;	50596	0	2	1	2	0.000425677	0	0	0	0	0	0	0	0	0	0
86	Eukaryota;Amorphea;Obazoa;Opisthokonta;Nucletmycea;Fungi;Dikarya;Ascomycota;Pezizomycotina;Dothideomycetes;Pleosporales;Corynespora;	47814	1	1	1	8	0.000936489	0	0	0	0	0	1	1	0	0	0.000158655
87	Eukaryota;Amorphea;Obazoa;Opisthokonta;Nucletmycea;Fungi;Dikarya;Ascomycota;Pezizomycotina;Dothideomycetes;Pleosporales;Cucurbitariaceae;Pyrenochaeta;	47817	1	1	2	4	0.000681083	1	1	0	0	0.000187038	1	1	0	0	0.000158655
88	Eukaryota;Amorphea;Obazoa;Opisthokonta;Nucletmycea;Fungi;Dikarya;Ascomycota;Pezizomycotina;Dothideomycetes;Pleosporales;Didymellaceae;Didymella;	47826	2	3	4	3	0.00102162	0	0	0	0	0	0	1	2	1	0.000317309
89	Eukaryota;Amorphea;Obazoa;Opisthokonta;Nucletmycea;Fungi;Dikarya;Ascomycota;Pezizomycotina;Dothideomycetes;Pleosporales;Lentithecium;	47850	0	3	1	0	0.000340541	1	1	0	0	0.000187038	0	0	2	0	0.000158655
90	Eukaryota;Amorphea;Obazoa;Opisthokonta;Nucletmycea;Fungi;Dikarya;Ascomycota;Pezizomycotina;Dothideomycetes;Pleosporales;Leptosphaeriaceae;Leptosphaeria;	47852	0	0	2	1	0.000255406	0	0	0	0	0	0	0	0	0	0
91	Eukaryota;Amorphea;Obazoa;Opisthokonta;Nucletmycea;Fungi;Dikarya;Ascomycota;Pezizomycotina;Dothideomycetes;Pleosporales;Leptosphaeriaceae;Neophaeosphaeria;	47853	0	1	1	2	0.000340541	0	0	0	0	0	0	0	0	0	0
92	Eukaryota;Amorphea;Obazoa;Opisthokonta;Nucletmycea;Fungi;Dikarya;Ascomycota;Pezizomycotina;Dothideomycetes;Pleosporales;Morosphaeriaceae;Helicascus;	47863	0	1	1	4	0.000510812	1	0	1	0	0.000187038	0	0	1	1	0.000158655
93	Eukaryota;Amorphea;Obazoa;Opisthokonta;Nucletmycea;Fungi;Dikarya;Ascomycota;Pezizomycotina;Dothideomycetes;Pleosporales;Periconia;	47866	0	1	0	1	0.000170271	0	0	0	0	0	0	0	0	2	0.000158655
94	Eukaryota;Amorphea;Obazoa;Opisthokonta;Nucletmycea;Fungi;Dikarya;Ascomycota;Pezizomycotina;Dothideomycetes;Pleosporales;Phaeosphaeriaceae;Ophiosphaerella;	47868	1	2	2	3	0.000681083	0	0	0	0	0	0	0	0	0	0
95	Eukaryota;Amorphea;Obazoa;Opisthokonta;Nucletmycea;Fungi;Dikarya;Ascomycota;Pezizomycotina;Dothideomycetes;Pleosporales;Phaeosphaeriaceae;Parastagonospora;	47869	1	0	0	1	0.000170271	0	0	0	2	0.000187038	0	0	0	0	0
96	Eukaryota;Amorphea;Obazoa;Opisthokonta;Nucletmycea;Fungi;Dikarya;Ascomycota;Pezizomycotina;Dothideomycetes;Pleosporales;Pleosporaceae;Alternaria;	47877	1	0	0	2	0.000255406	0	0	2	0	0.000187038	2	0	0	0	0.000158655
97	Eukaryota;Amorphea;Obazoa;Opisthokonta;Nucletmycea;Fungi;Dikarya;Ascomycota;Pezizomycotina;Dothideomycetes;Pleosporales;Pleosporaceae;Bipolaris;	47878	3	4	4	4	0.00127703	0	0	0	0	0	0	0	2	1	0.000237982
98	Eukaryota;Amorphea;Obazoa;Opisthokonta;Nucletmycea;Fungi;Dikarya;Ascomycota;Pezizomycotina;Dothideomycetes;Pleosporales;Pleosporaceae;Pleospora;	47882	0	0	2	1	0.000255406	0	0	0	0	0	0	0	2	1	0.000237982
99	Eukaryota;Amorphea;Obazoa;Opisthokonta;Nucletmycea;Fungi;Dikarya;Ascomycota;Pezizomycotina;Dothideomycetes;Pleosporales;Sporormiaceae;Preussia;	47889	0	0	2	5	0.000595948	0	0	0	0	0	1	1	0	2	0.000317309
100	Eukaryota;Amorphea;Obazoa;Opisthokonta;Nucletmycea;Fungi;Dikarya;Ascomycota;Pezizomycotina;Dothideomycetes;Pleosporales;Sporormiaceae;Westerdykella;	47890	0	1	1	2	0.000340541	0	0	0	0	0	1	1	1	0	0.000237982
101	Eukaryota;Amorphea;Obazoa;Opisthokonta;Nucletmycea;Fungi;Dikarya;Ascomycota;Pezizomycotina;Dothideomycetes;Pleosporales;Testudinaceae;Neotestudina;	47894	0	0	0	2	0.000170271	0	2	0	0	0.000187038	0	0	0	0	0
102	Eukaryota;Amorphea;Obazoa;Opisthokonta;Nucletmycea;Fungi;Dikarya;Ascomycota;Pezizomycotina;Dothideomycetes;Pleosporales;Torula;	47896	0	0	2	2	0.000340541	0	0	0	0	0	0	0	0	0	0
103	Eukaryota;Amorphea;Obazoa;Opisthokonta;Nucletmycea;Fungi;Dikarya;Ascomycota;Pezizomycotina;Dothideomycetes;Tubeufiales;Tubeufiaceae;Helicoma;	47911	0	0	1	1	0.000170271	0	0	0	0	0	0	0	0	0	0
104	Eukaryota;Amorphea;Obazoa;Opisthokonta;Nucletmycea;Fungi;Dikarya;Ascomycota;Pezizomycotina;Dothideomycetes;Tubeufiales;Wiesneriomyces;	47915	0	1	1	1	0.000255406	1	0	1	0	0.000187038	1	0	1	0	0.000158655
105	Eukaryota;Amorphea;Obazoa;Opisthokonta;Nucletmycea;Fungi;Dikarya;Ascomycota;Pezizomycotina;Dothideomycetes;Venturiales;Sympoventuriaceae;Mycosisymbrium;	47923	2	0	2	2	0.000510812	2	0	0	0	0.000187038	0	0	0	0	0
106	Eukaryota;Amorphea;Obazoa;Opisthokonta;Nucletmycea;Fungi;Dikarya;Ascomycota;Pezizomycotina;Dothideomycetes;Venturiales;Sympoventuriaceae;Ochroconis;	47924	0	3	6	6	0.00127703	1	1	0	0	0.000187038	0	0	2	0	0.000158655
107	Eukaryota;Amorphea;Obazoa;Opisthokonta;Nucletmycea;Fungi;Dikarya;Ascomycota;Pezizomycotina;Eurotiomycetes;Chaetothyriales;Cyphellophoraceae;Cyphellophora;	47937	0	0	3	3	0.000510812	0	0	0	0	0	0	0	1	2	0.000237982
108	Eukaryota;Amorphea;Obazoa;Opisthokonta;Nucletmycea;Fungi;Dikarya;Ascomycota;Pezizomycotina;Eurotiomycetes;Chaetothyriales;Trichomeriaceae;Bradymyces;	47950	2	0	0	2	0.000340541	0	0	0	0	0	0	0	0	0	0
109	Eukaryota;Amorphea;Obazoa;Opisthokonta;Nucletmycea;Fungi;Dikarya;Ascomycota;Pezizomycotina;Eurotiomycetes;Chaetothyriales;Trichomeriaceae;Knufia;	47951	0	0	0	5	0.000425677	0	0	0	0	0	0	0	2	0	0.000158655
110	Eukaryota;Amorphea;Obazoa;Opisthokonta;Nucletmycea;Fungi;Dikarya;Ascomycota;Pezizomycotina;Eurotiomycetes;Eurotiales;Aspergillaceae;Aspergillus;	47962	0	1	6	3	0.000851354	0	2	2	1	0.000467596	0	1	0	1	0.000158655
111	Eukaryota;Amorphea;Obazoa;Opisthokonta;Nucletmycea;Fungi;Dikarya;Ascomycota;Pezizomycotina;Eurotiomycetes;Eurotiales;Trichocomaceae;Talaromyces;	47987	0	1	1	1	0.000255406	0	0	0	0	0	0	0	0	0	0
112	Eukaryota;Amorphea;Obazoa;Opisthokonta;Nucletmycea;Fungi;Dikarya;Ascomycota;Pezizomycotina;Incertae Sedis;Incertae Sedis;Incertae Sedis;Lecophagus;	48081	0	0	0	0	0	0	0	0	0	0	2	0	0	0	0.000158655
113	Eukaryota;Amorphea;Obazoa;Opisthokonta;Nucletmycea;Fungi;Dikarya;Ascomycota;Pezizomycotina;Orbiliomycetes;Orbiliales;Orbiliaceae;Arthrobotrys;	48412	3	0	2	2	0.000595948	0	0	0	0	0	3	4	6	3	0.00126924
114	Eukaryota;Amorphea;Obazoa;Opisthokonta;Nucletmycea;Fungi;Dikarya;Ascomycota;Pezizomycotina;Pezizomycetes;Pezizales;Chorioactidaceae;Neournula;	48432	0	0	1	1	0.000170271	0	0	0	0	0	0	0	0	0	0
115	Eukaryota;Amorphea;Obazoa;Opisthokonta;Nucletmycea;Fungi;Dikarya;Ascomycota;Pezizomycotina;Pezizomycetes;Pezizales;Pezizaceae;Peziza;	48456	0	0	0	2	0.000170271	0	0	0	0	0	0	0	0	0	0
116	Eukaryota;Amorphea;Obazoa;Opisthokonta;Nucletmycea;Fungi;Dikarya;Ascomycota;Pezizomycotina;Pezizomycetes;Pezizales;Rhizinaceae;Phymatotrichopsis;	48496	0	0	1	1	0.000170271	0	0	0	0	0	0	0	0	0	0
117	Eukaryota;Amorphea;Obazoa;Opisthokonta;Nucletmycea;Fungi;Dikarya;Ascomycota;Pezizomycotina;Sordariomycetes;Diaporthales;Diaporthe;	48535	1	1	1	2	0.000425677	0	0	0	0	0	1	0	1	1	0.000237982
118	Eukaryota;Amorphea;Obazoa;Opisthokonta;Nucletmycea;Fungi;Dikarya;Ascomycota;Pezizomycotina;Sordariomycetes;Glomerellales;Glomerellaceae;Colletotrichum;	48553	0	0	1	2	0.000255406	0	0	0	0	0	0	0	0	0	0
119	Eukaryota;Amorphea;Obazoa;Opisthokonta;Nucletmycea;Fungi;Dikarya;Ascomycota;Pezizomycotina;Sordariomycetes;Glomerellales;Plectosphaerellaceae;Acrostalagmus;	48555	0	0	0	2	0.000170271	0	0	0	0	0	0	0	0	0	0
120	Eukaryota;Amorphea;Obazoa;Opisthokonta;Nucletmycea;Fungi;Dikarya;Ascomycota;Pezizomycotina;Sordariomycetes;Glomerellales;Plectosphaerellaceae;Gibellulopsis;	48556	1	2	1	6	0.000851354	0	0	1	1	0.000187038	1	1	1	1	0.000317309
121	Eukaryota;Amorphea;Obazoa;Opisthokonta;Nucletmycea;Fungi;Dikarya;Ascomycota;Pezizomycotina;Sordariomycetes;Glomerellales;Plectosphaerellaceae;Plectosphaerella;	48557	0	0	3	3	0.000510812	0	0	0	0	0	0	0	0	0	0
122	Eukaryota;Amorphea;Obazoa;Opisthokonta;Nucletmycea;Fungi;Dikarya;Ascomycota;Pezizomycotina;Sordariomycetes;Glomerellales;Plectosphaerellaceae;Verticillium;	48558	0	0	0	2	0.000170271	0	0	0	0	0	0	0	0	0	0
123	Eukaryota;Amorphea;Obazoa;Opisthokonta;Nucletmycea;Fungi;Dikarya;Ascomycota;Pezizomycotina;Sordariomycetes;Hypocreales;Bionectriaceae;Ochronectria;	48569	0	0	0	0	0	0	0	0	0	0	0	0	2	0	0.000158655
124	Eukaryota;Amorphea;Obazoa;Opisthokonta;Nucletmycea;Fungi;Dikarya;Ascomycota;Pezizomycotina;Sordariomycetes;Hypocreales;Clavicipitaceae;Conoideocrella;	48572	0	1	1	1	0.000255406	0	0	0	0	0	0	0	0	0	0
125	Eukaryota;Amorphea;Obazoa;Opisthokonta;Nucletmycea;Fungi;Dikarya;Ascomycota;Pezizomycotina;Sordariomycetes;Hypocreales;Cordycipitaceae;Akanthomyces;	48580	0	0	0	2	0.000170271	0	0	0	0	0	0	0	0	0	0
126	Eukaryota;Amorphea;Obazoa;Opisthokonta;Nucletmycea;Fungi;Dikarya;Ascomycota;Pezizomycotina;Sordariomycetes;Hypocreales;Cordycipitaceae;Parengyodontium;	48588	0	0	1	1	0.000170271	0	0	0	0	0	0	0	0	0	0
127	Eukaryota;Amorphea;Obazoa;Opisthokonta;Nucletmycea;Fungi;Dikarya;Ascomycota;Pezizomycotina;Sordariomycetes;Hypocreales;Drechmeria;	48590	0	1	2	2	0.000425677	0	0	0	0	0	0	0	0	0	0
128	Eukaryota;Amorphea;Obazoa;Opisthokonta;Nucletmycea;Fungi;Dikarya;Ascomycota;Pezizomycotina;Sordariomycetes;Hypocreales;Incertae Sedis;Acremonium;	48594	1	2	10	11	0.00204325	1	1	0	0	0.000187038	0	0	3	2	0.000396637
129	Eukaryota;Amorphea;Obazoa;Opisthokonta;Nucletmycea;Fungi;Dikarya;Ascomycota;Pezizomycotina;Sordariomycetes;Hypocreales;Incertae Sedis;Emericellopsis;	50651	0	0	0	2	0.000170271	0	1	2	2	0.000467596	0	1	1	0	0.000158655
130	Eukaryota;Amorphea;Obazoa;Opisthokonta;Nucletmycea;Fungi;Dikarya;Ascomycota;Pezizomycotina;Sordariomycetes;Hypocreales;Incertae Sedis;Sarocladium;	48595	1	1	5	8	0.00127703	0	0	0	0	0	1	0	1	0	0.000158655
131	Eukaryota;Amorphea;Obazoa;Opisthokonta;Nucletmycea;Fungi;Dikarya;Ascomycota;Pezizomycotina;Sordariomycetes;Hypocreales;Nectriaceae;Fusarium;	48600	3	1	7	14	0.00212838	0	4	2	3	0.000841672	3	4	6	4	0.00134856
132	Eukaryota;Amorphea;Obazoa;Opisthokonta;Nucletmycea;Fungi;Dikarya;Ascomycota;Pezizomycotina;Sordariomycetes;Hypocreales;Nectriaceae;Mariannaea;	48601	0	0	0	0	0	0	0	0	0	0	1	0	1	0	0.000158655
133	Eukaryota;Amorphea;Obazoa;Opisthokonta;Nucletmycea;Fungi;Dikarya;Ascomycota;Pezizomycotina;Sordariomycetes;Hypocreales;Ophiocordycipitaceae;Hirsutella;	48608	1	0	1	1	0.000255406	0	0	0	0	0	0	0	0	0	0
134	Eukaryota;Amorphea;Obazoa;Opisthokonta;Nucletmycea;Fungi;Dikarya;Ascomycota;Pezizomycotina;Sordariomycetes;Hypocreales;Septofusidium;	48614	1	0	1	1	0.000255406	0	0	0	0	0	0	0	0	0	0
135	Eukaryota;Amorphea;Obazoa;Opisthokonta;Nucletmycea;Fungi;Dikarya;Ascomycota;Pezizomycotina;Sordariomycetes;Hypocreales;Stachybotryaceae;Myrothecium;	48617	0	0	2	2	0.000340541	0	0	0	0	0	0	0	0	0	0
136	Eukaryota;Amorphea;Obazoa;Opisthokonta;Nucletmycea;Fungi;Dikarya;Ascomycota;Pezizomycotina;Sordariomycetes;Incertae Sedis;Incertae Sedis;Lentomitella;	50659	0	0	0	0	0	0	2	0	0	0.000187038	0	0	0	0	0
137	Eukaryota;Amorphea;Obazoa;Opisthokonta;Nucletmycea;Fungi;Dikarya;Ascomycota;Pezizomycotina;Sordariomycetes;Incertae Sedis;Incertae Sedis;Lunulospora;	50660	0	1	0	1	0.000170271	0	0	0	0	0	0	0	0	0	0
138	Eukaryota;Amorphea;Obazoa;Opisthokonta;Nucletmycea;Fungi;Dikarya;Ascomycota;Pezizomycotina;Sordariomycetes;Magnaporthales;Magnaporthaceae;Kohlmeyeriopsis;	48645	0	0	0	0	0	0	0	0	0	0	0	1	0	1	0.000158655
139	Eukaryota;Amorphea;Obazoa;Opisthokonta;Nucletmycea;Fungi;Dikarya;Ascomycota;Pezizomycotina;Sordariomycetes;Microascales;Halosphaeriaceae;Lignincola;	48665	0	1	1	1	0.000255406	0	0	0	0	0	0	0	1	1	0.000158655
140	Eukaryota;Amorphea;Obazoa;Opisthokonta;Nucletmycea;Fungi;Dikarya;Ascomycota;Pezizomycotina;Sordariomycetes;Myrmecridiales;Myrmecridiaceae;Myrmecridium;	48688	0	0	0	2	0.000170271	0	0	0	0	0	0	0	0	0	0
141	Eukaryota;Amorphea;Obazoa;Opisthokonta;Nucletmycea;Fungi;Dikarya;Ascomycota;Pezizomycotina;Sordariomycetes;Sordariales;Chaetomiaceae;Chaetomium;	48717	0	0	1	2	0.000255406	0	0	0	0	0	0	0	0	0	0
142	Eukaryota;Amorphea;Obazoa;Opisthokonta;Nucletmycea;Fungi;Dikarya;Ascomycota;Pezizomycotina;Sordariomycetes;Xylariales;Amphisphaeriaceae;Pestalotia;	48741	0	1	1	3	0.000425677	0	0	0	0	0	0	0	0	0	0
143	Eukaryota;Amorphea;Obazoa;Opisthokonta;Nucletmycea;Fungi;Dikarya;Ascomycota;Pezizomycotina;Sordariomycetes;Xylariales;Apiosporaceae;Arthrinium;	48743	0	1	5	2	0.000681083	0	0	1	1	0.000187038	0	1	1	2	0.000317309
144	Eukaryota;Amorphea;Obazoa;Opisthokonta;Nucletmycea;Fungi;Dikarya;Ascomycota;Pezizomycotina;Sordariomycetes;Xylariales;Circinotrichum;	48745	0	1	1	2	0.000340541	0	0	0	0	0	0	0	2	0	0.000158655
145	Eukaryota;Amorphea;Obazoa;Opisthokonta;Nucletmycea;Fungi;Dikarya;Ascomycota;Pezizomycotina;Sordariomycetes;Xylariales;Hyponectria;	48753	0	1	0	1	0.000170271	0	0	0	0	0	1	0	0	1	0.000158655
146	Eukaryota;Amorphea;Obazoa;Opisthokonta;Nucletmycea;Fungi;Dikarya;Ascomycota;Pezizomycotina;Sordariomycetes;Xylariales;Incertae Sedis;Phialemoniopsis;	50686	0	0	1	1	0.000170271	0	0	0	0	0	0	0	0	0	0
147	Eukaryota;Amorphea;Obazoa;Opisthokonta;Nucletmycea;Fungi;Dikarya;Ascomycota;Pezizomycotina;Sordariomycetes;Xylariales;Xylariaceae;Hypoxylon;	48767	0	1	2	1	0.000340541	0	0	0	0	0	0	0	0	0	0
148	Eukaryota;Amorphea;Obazoa;Opisthokonta;Nucletmycea;Fungi;Dikarya;Ascomycota;Saccharomycotina;Saccharomycetes;Saccharomycetales;Debaryomycetaceae;Candida-Lodderomyces clade;	48797	0	0	4	1	0.000425677	0	0	0	0	0	0	0	0	0	0
149	Eukaryota;Amorphea;Obazoa;Opisthokonta;Nucletmycea;Fungi;Dikarya;Ascomycota;Saccharomycotina;Saccharomycetes;Saccharomycetales;Debaryomycetaceae;Kurtzmaniella-Candida clade;	48800	0	0	0	2	0.000170271	0	0	0	0	0	0	0	0	0	0
150	Eukaryota;Amorphea;Obazoa;Opisthokonta;Nucletmycea;Fungi;Dikarya;Ascomycota;Saccharomycotina;Saccharomycetes;Saccharomycetales;Dipodascaceae;Galactomyces;	48811	4	0	3	1	0.000681083	1	0	2	0	0.000280557	0	0	0	2	0.000158655
151	Eukaryota;Amorphea;Obazoa;Opisthokonta;Nucletmycea;Fungi;Dikarya;Ascomycota;Saccharomycotina;Saccharomycetes;Saccharomycetales;Dipodascaceae;Geotrichum;	48812	0	0	6	4	0.000851354	0	3	0	0	0.000280557	2	1	1	0	0.000317309
152	Eukaryota;Amorphea;Obazoa;Opisthokonta;Nucletmycea;Fungi;Dikarya;Ascomycota;Saccharomycotina;Saccharomycetes;Saccharomycetales;Dipodascaceae;Yarrowia;	48815	0	0	0	0	0	0	0	0	0	0	0	0	2	0	0.000158655
153	Eukaryota;Amorphea;Obazoa;Opisthokonta;Nucletmycea;Fungi;Dikarya;Ascomycota;Saccharomycotina;Saccharomycetes;Saccharomycetales;Incertae Sedis;Ambrosiozyma;	48819	0	0	0	0	0	0	0	0	0	0	2	0	0	0	0.000158655
154	Eukaryota;Amorphea;Obazoa;Opisthokonta;Nucletmycea;Fungi;Dikarya;Ascomycota;Saccharomycotina;Saccharomycetes;Saccharomycetales;Incertae Sedis;Candida;	48820	0	0	0	0	0	0	0	0	0	0	0	0	2	0	0.000158655
155	Eukaryota;Amorphea;Obazoa;Opisthokonta;Nucletmycea;Fungi;Dikarya;Ascomycota;Saccharomycotina;Saccharomycetes;Saccharomycetales;Incertae Sedis;Middelhovenomyces;	48822	0	0	3	0	0.000255406	0	0	0	0	0	0	0	0	0	0
156	Eukaryota;Amorphea;Obazoa;Opisthokonta;Nucletmycea;Fungi;Dikarya;Ascomycota;Saccharomycotina;Saccharomycetes;Saccharomycetales;Incertae Sedis;Starmerella-Candida clade;	48824	0	2	2	1	0.000425677	0	0	0	0	0	0	0	0	0	0
157	Eukaryota;Amorphea;Obazoa;Opisthokonta;Nucletmycea;Fungi;Dikarya;Ascomycota;Saccharomycotina;Saccharomycetes;Saccharomycetales;Metschnikowiaceae;Clavispora-Candida clade;	48831	0	0	0	2	0.000170271	0	0	0	0	0	0	0	0	0	0
158	Eukaryota;Amorphea;Obazoa;Opisthokonta;Nucletmycea;Fungi;Dikarya;Ascomycota;Saccharomycotina;Saccharomycetes;Saccharomycetales;Metschnikowiaceae;Kodamaea;	48833	0	0	0	0	0	0	0	2	0	0.000187038	0	0	0	0	0
159	Eukaryota;Amorphea;Obazoa;Opisthokonta;Nucletmycea;Fungi;Dikarya;Ascomycota;Saccharomycotina;Saccharomycetes;Saccharomycetales;Metschnikowiaceae;Metschnikowia;	48835	0	0	2	0	0.000170271	0	0	0	0	0	0	0	0	0	0
160	Eukaryota;Amorphea;Obazoa;Opisthokonta;Nucletmycea;Fungi;Dikarya;Ascomycota;Saccharomycotina;Saccharomycetes;Saccharomycetales;Phaffomycetaceae;Barnettozyma-Candida clade;	48837	0	1	1	0	0.000170271	0	0	0	0	0	0	0	0	0	0
161	Eukaryota;Amorphea;Obazoa;Opisthokonta;Nucletmycea;Fungi;Dikarya;Ascomycota;Saccharomycotina;Saccharomycetes;Saccharomycetales;Phaffomycetaceae;Cyberlindnera-Candida clade;	48839	0	0	0	0	0	0	0	2	0	0.000187038	0	0	0	0	0
162	Eukaryota;Amorphea;Obazoa;Opisthokonta;Nucletmycea;Fungi;Dikarya;Ascomycota;Saccharomycotina;Saccharomycetes;Saccharomycetales;Phaffomycetaceae;Phaffomyces;	48842	0	0	0	0	0	0	1	0	1	0.000187038	0	0	0	0	0
163	Eukaryota;Amorphea;Obazoa;Opisthokonta;Nucletmycea;Fungi;Dikarya;Ascomycota;Saccharomycotina;Saccharomycetes;Saccharomycetales;Pichiaceae;Martiniozyma;	48850	0	0	0	2	0.000170271	0	0	0	0	0	0	0	0	0	0
164	Eukaryota;Amorphea;Obazoa;Opisthokonta;Nucletmycea;Fungi;Dikarya;Ascomycota;Saccharomycotina;Saccharomycetes;Saccharomycetales;Pichiaceae;Pichia;	48853	0	1	14	9	0.00204325	0	0	2	1	0.000280557	1	2	1	1	0.000396637
165	Eukaryota;Amorphea;Obazoa;Opisthokonta;Nucletmycea;Fungi;Dikarya;Ascomycota;Saccharomycotina;Saccharomycetes;Saccharomycetales;Saccharomycetaceae;Lachancea;	48864	0	2	2	0	0.000340541	0	0	0	0	0	0	0	0	0	0
166	Eukaryota;Amorphea;Obazoa;Opisthokonta;Nucletmycea;Fungi;Dikarya;Ascomycota;Saccharomycotina;Saccharomycetes;Saccharomycetales;Saccharomycetaceae;Nakaseomyces-Candida clade;	48867	0	2	0	0	0.000170271	0	0	0	0	0	0	0	0	0	0
167	Eukaryota;Amorphea;Obazoa;Opisthokonta;Nucletmycea;Fungi;Dikarya;Ascomycota;Saccharomycotina;Saccharomycetes;Saccharomycetales;Saccharomycodaceae;Hanseniaspora;	48878	0	0	2	3	0.000425677	0	0	0	0	0	0	0	0	0	0
168	Eukaryota;Amorphea;Obazoa;Opisthokonta;Nucletmycea;Fungi;Dikarya;Ascomycota;Saccharomycotina;Saccharomycetes;Saccharomycetales;Saccharomycopsidaceae;Saccharomycopsis;	48881	0	0	3	0	0.000255406	0	0	0	0	0	0	0	0	0	0
169	Eukaryota;Amorphea;Obazoa;Opisthokonta;Nucletmycea;Fungi;Dikarya;Ascomycota;Saccharomycotina;Saccharomycetes;Saccharomycetales;Trichomonascaceae;Trichomonascus;	48889	0	0	4	4	0.000681083	0	0	0	0	0	0	0	2	0	0.000158655
170	Eukaryota;Amorphea;Obazoa;Opisthokonta;Nucletmycea;Fungi;Dikarya;Ascomycota;Taphrinomycotina;Neolectomycetes;Neolectales;Neolectaceae;Neolecta;	50693	0	2	0	0	0.000170271	0	0	0	0	0	0	0	0	0	0
171	Eukaryota;Amorphea;Obazoa;Opisthokonta;Nucletmycea;Fungi;Dikarya;Ascomycota;Taphrinomycotina;Schizosaccharomycetes;Schizosaccharomycetales;Schizosaccharomycetaceae;Schizosaccharomyces;	48913	0	0	0	0	0	0	0	0	0	0	1	1	0	0	0.000158655
172	Eukaryota;Amorphea;Obazoa;Opisthokonta;Nucletmycea;Fungi;Dikarya;Basidiomycota;Agaricomycotina;Agaricomycetes;Agaricales;Agaricaceae;Agaricus;	48925	0	0	0	3	0.000255406	0	0	0	0	0	0	0	0	0	0
173	Eukaryota;Amorphea;Obazoa;Opisthokonta;Nucletmycea;Fungi;Dikarya;Basidiomycota;Agaricomycotina;Agaricomycetes;Agaricales;Agaricaceae;Leucoagaricus;	48926	0	0	0	2	0.000170271	0	0	0	0	0	0	0	0	0	0
174	Eukaryota;Amorphea;Obazoa;Opisthokonta;Nucletmycea;Fungi;Dikarya;Basidiomycota;Agaricomycotina;Agaricomycetes;Agaricales;Agaricaceae;Macrolepiota;	48927	0	1	0	1	0.000170271	0	0	0	0	0	0	0	0	0	0
175	Eukaryota;Amorphea;Obazoa;Opisthokonta;Nucletmycea;Fungi;Dikarya;Basidiomycota;Agaricomycotina;Agaricomycetes;Agaricales;Bolbitiaceae;Conocybe;	48934	0	0	0	3	0.000255406	0	0	0	0	0	0	0	0	0	0
176	Eukaryota;Amorphea;Obazoa;Opisthokonta;Nucletmycea;Fungi;Dikarya;Basidiomycota;Agaricomycotina;Agaricomycetes;Agaricales;Coprinopsis;	48946	0	0	1	2	0.000255406	0	0	0	0	0	0	0	0	0	0
177	Eukaryota;Amorphea;Obazoa;Opisthokonta;Nucletmycea;Fungi;Dikarya;Basidiomycota;Agaricomycotina;Agaricomycetes;Agaricales;Omphalotaceae;Gymnopus;	49003	0	0	0	2	0.000170271	0	0	0	0	0	0	0	0	0	0
178	Eukaryota;Amorphea;Obazoa;Opisthokonta;Nucletmycea;Fungi;Dikarya;Basidiomycota;Agaricomycotina;Agaricomycetes;Agaricales;Physalacriaceae;Physalacria;	49014	0	0	0	0	0	0	0	0	0	0	0	0	2	0	0.000158655
179	Eukaryota;Amorphea;Obazoa;Opisthokonta;Nucletmycea;Fungi;Dikarya;Basidiomycota;Agaricomycotina;Agaricomycetes;Agaricales;Pleurotaceae;Pleurotus;	49017	0	2	1	1	0.000340541	0	0	0	0	0	0	0	0	0	0
180	Eukaryota;Amorphea;Obazoa;Opisthokonta;Nucletmycea;Fungi;Dikarya;Basidiomycota;Agaricomycotina;Agaricomycetes;Agaricales;Psathyrellaceae;Psathyrella;	49024	0	2	0	0	0.000170271	0	0	0	0	0	0	0	0	2	0.000158655
181	Eukaryota;Amorphea;Obazoa;Opisthokonta;Nucletmycea;Fungi;Dikarya;Basidiomycota;Agaricomycotina;Agaricomycetes;Boletales;Boletaceae;Boletellus;	49099	0	1	0	1	0.000170271	0	0	0	0	0	0	0	0	0	0
182	Eukaryota;Amorphea;Obazoa;Opisthokonta;Nucletmycea;Fungi;Dikarya;Basidiomycota;Agaricomycotina;Agaricomycetes;Boletales;Coniophoraceae;Coniophora;	49109	0	2	2	0	0.000340541	0	0	0	0	0	0	0	0	0	0
183	Eukaryota;Amorphea;Obazoa;Opisthokonta;Nucletmycea;Fungi;Dikarya;Basidiomycota;Agaricomycotina;Agaricomycetes;Boletales;Tapinellaceae;Tapinella;	49134	0	0	0	3	0.000255406	0	0	0	0	0	0	0	0	0	0
184	Eukaryota;Amorphea;Obazoa;Opisthokonta;Nucletmycea;Fungi;Dikarya;Basidiomycota;Agaricomycotina;Agaricomycetes;Cantharellales;Cantharellaceae;Craterellus;	49142	0	0	0	0	0	1	1	0	0	0.000187038	0	0	0	0	0
185	Eukaryota;Amorphea;Obazoa;Opisthokonta;Nucletmycea;Fungi;Dikarya;Basidiomycota;Agaricomycotina;Agaricomycetes;Cantharellales;Ceratobasidiaceae;Rhizoctonia;	49144	0	0	0	4	0.000340541	0	0	0	0	0	1	1	1	3	0.000475964
186	Eukaryota;Amorphea;Obazoa;Opisthokonta;Nucletmycea;Fungi;Dikarya;Basidiomycota;Agaricomycotina;Agaricomycetes;Cantharellales;Ceratobasidiaceae;Thanatephorus;	49145	0	0	1	1	0.000170271	0	0	0	0	0	0	0	0	0	0
187	Eukaryota;Amorphea;Obazoa;Opisthokonta;Nucletmycea;Fungi;Dikarya;Basidiomycota;Agaricomycotina;Agaricomycetes;Corticiales;Corticiaceae;Hyphodontia;	49159	0	0	0	2	0.000170271	0	0	0	0	0	0	0	0	0	0
188	Eukaryota;Amorphea;Obazoa;Opisthokonta;Nucletmycea;Fungi;Dikarya;Basidiomycota;Agaricomycotina;Agaricomycetes;Corticiales;Corticiaceae;Sistotrema;	49170	0	2	0	0	0.000170271	0	0	0	0	0	0	0	0	0	0
189	Eukaryota;Amorphea;Obazoa;Opisthokonta;Nucletmycea;Fungi;Dikarya;Basidiomycota;Agaricomycotina;Agaricomycetes;Geastrales;Geastraceae;Geastrum;	49175	0	0	4	0	0.000340541	0	0	0	0	0	0	0	0	0	0
190	Eukaryota;Amorphea;Obazoa;Opisthokonta;Nucletmycea;Fungi;Dikarya;Basidiomycota;Agaricomycotina;Agaricomycetes;Hymenochaetales;Hymenochaetaceae;Phellinus;	49197	0	0	0	2	0.000170271	0	0	0	0	0	0	0	0	0	0
191	Eukaryota;Amorphea;Obazoa;Opisthokonta;Nucletmycea;Fungi;Dikarya;Basidiomycota;Agaricomycotina;Agaricomycetes;Hymenochaetales;Hymenochaetaceae;Tropicoporus;	49199	0	0	0	0	0	2	0	0	0	0.000187038	0	0	0	0	0
192	Eukaryota;Amorphea;Obazoa;Opisthokonta;Nucletmycea;Fungi;Dikarya;Basidiomycota;Agaricomycotina;Agaricomycetes;Phallales;Phallaceae;Phallus;	50724	0	3	2	0	0.000425677	0	0	0	0	0	0	0	0	0	0
193	Eukaryota;Amorphea;Obazoa;Opisthokonta;Nucletmycea;Fungi;Dikarya;Basidiomycota;Agaricomycotina;Agaricomycetes;Polyporales;Donkia;	49222	0	0	0	0	0	0	0	0	0	0	0	1	1	1	0.000237982
194	Eukaryota;Amorphea;Obazoa;Opisthokonta;Nucletmycea;Fungi;Dikarya;Basidiomycota;Agaricomycotina;Agaricomycetes;Polyporales;Ganoderma;	49228	0	1	2	1	0.000340541	0	0	0	0	0	0	0	0	0	0
195	Eukaryota;Amorphea;Obazoa;Opisthokonta;Nucletmycea;Fungi;Dikarya;Basidiomycota;Agaricomycotina;Agaricomycetes;Polyporales;Hyphodermella;	49229	0	0	0	0	0	0	0	0	0	0	0	1	1	0	0.000158655
196	Eukaryota;Amorphea;Obazoa;Opisthokonta;Nucletmycea;Fungi;Dikarya;Basidiomycota;Agaricomycotina;Agaricomycetes;Polyporales;Incertae Sedis;Trametes;	49234	0	0	0	0	0	0	0	0	2	0.000187038	0	0	0	0	0
197	Eukaryota;Amorphea;Obazoa;Opisthokonta;Nucletmycea;Fungi;Dikarya;Basidiomycota;Agaricomycotina;Agaricomycetes;Polyporales;Irpicaceae;Ceriporia;	49238	0	0	1	2	0.000255406	0	0	0	0	0	0	0	0	0	0
198	Eukaryota;Amorphea;Obazoa;Opisthokonta;Nucletmycea;Fungi;Dikarya;Basidiomycota;Agaricomycotina;Agaricomycetes;Sebacinales;Chaetospermum;	49315	0	2	2	6	0.000851354	0	3	0	0	0.000280557	0	2	0	0	0.000158655
199	Eukaryota;Amorphea;Obazoa;Opisthokonta;Nucletmycea;Fungi;Dikarya;Basidiomycota;Agaricomycotina;Agaricomycetes;Sebacinales;Sebacinaceae;Sebacina;	50742	0	0	0	2	0.000170271	0	0	0	0	0	0	0	0	0	0
200	Eukaryota;Amorphea;Obazoa;Opisthokonta;Nucletmycea;Fungi;Dikarya;Basidiomycota;Agaricomycotina;Agaricomycetes;Trechisporales;Hydnodontaceae;Trechispora;	49327	0	0	0	0	0	0	0	0	0	0	0	0	0	2	0.000158655
201	Eukaryota;Amorphea;Obazoa;Opisthokonta;Nucletmycea;Fungi;Dikarya;Basidiomycota;Agaricomycotina;Dacrymycetes;Dacrymycetales;Dacrymycetaceae;Dacrymyces;	49335	0	0	0	2	0.000170271	0	0	0	0	0	0	0	0	0	0
202	Eukaryota;Amorphea;Obazoa;Opisthokonta;Nucletmycea;Fungi;Dikarya;Basidiomycota;Agaricomycotina;Tremellomycetes;Filobasidiales;Filobasidiaceae;Filobasidium;	49359	0	0	0	0	0	0	0	0	0	0	2	0	0	0	0.000158655
203	Eukaryota;Amorphea;Obazoa;Opisthokonta;Nucletmycea;Fungi;Dikarya;Basidiomycota;Agaricomycotina;Tremellomycetes;Tremellales;Bulleraceae;Bullera;	49373	0	1	1	2	0.000340541	0	0	0	0	0	0	0	0	0	0
204	Eukaryota;Amorphea;Obazoa;Opisthokonta;Nucletmycea;Fungi;Dikarya;Basidiomycota;Agaricomycotina;Tremellomycetes;Tremellales;Bulleribasidiaceae;Bulleribasidium;	49376	0	0	0	0	0	0	0	0	0	0	0	0	2	1	0.000237982
205	Eukaryota;Amorphea;Obazoa;Opisthokonta;Nucletmycea;Fungi;Dikarya;Basidiomycota;Agaricomycotina;Tremellomycetes;Tremellales;Bulleribasidiaceae;Derxomyces;	49377	0	0	2	0	0.000170271	0	0	0	0	0	0	0	0	0	0
206	Eukaryota;Amorphea;Obazoa;Opisthokonta;Nucletmycea;Fungi;Dikarya;Basidiomycota;Agaricomycotina;Tremellomycetes;Tremellales;Bulleribasidiaceae;Hannaella;	49379	3	3	2	3	0.000936489	2	0	0	0	0.000187038	0	1	3	3	0.000555291
207	Eukaryota;Amorphea;Obazoa;Opisthokonta;Nucletmycea;Fungi;Dikarya;Basidiomycota;Agaricomycotina;Tremellomycetes;Tremellales;Bulleribasidiaceae;Vishniacozyma;	49381	0	4	2	2	0.000681083	0	2	0	2	0.000374076	0	0	2	0	0.000158655
208	Eukaryota;Amorphea;Obazoa;Opisthokonta;Nucletmycea;Fungi;Dikarya;Basidiomycota;Agaricomycotina;Tremellomycetes;Tremellales;Rhynchogastremataceae;Papiliotrema;	49396	0	2	1	4	0.000595948	0	2	0	0	0.000187038	0	0	0	0	0
209	Eukaryota;Amorphea;Obazoa;Opisthokonta;Nucletmycea;Fungi;Dikarya;Basidiomycota;Agaricomycotina;Tremellomycetes;Trichosporonales;Trichosporonaceae;Trichosporon;	49417	0	0	0	2	0.000170271	0	0	0	0	0	0	0	0	0	0
210	Eukaryota;Amorphea;Obazoa;Opisthokonta;Nucletmycea;Fungi;Dikarya;Basidiomycota;Pucciniomycotina;Agaricostilbomycetes;Incertae Sedis;Incertae Sedis;[Sporobolomyces] group;	49443	0	0	0	4	0.000340541	0	0	0	0	0	0	0	0	0	0
211	Eukaryota;Amorphea;Obazoa;Opisthokonta;Nucletmycea;Fungi;Dikarya;Basidiomycota;Pucciniomycotina;Cystobasidiomycetes;Cystobasidiales;Incertae Sedis;Occultifur;	49463	0	0	1	1	0.000170271	0	0	1	1	0.000187038	0	0	1	1	0.000158655
212	Eukaryota;Amorphea;Obazoa;Opisthokonta;Nucletmycea;Fungi;Dikarya;Basidiomycota;Pucciniomycotina;Cystobasidiomycetes;Erythrobasidiales;Erythrobasidiaceae;Erythrobasidium;	49467	0	0	2	3	0.000425677	0	0	0	0	0	0	2	2	2	0.000475964
213	Eukaryota;Amorphea;Obazoa;Opisthokonta;Nucletmycea;Fungi;Dikarya;Basidiomycota;Pucciniomycotina;Cystobasidiomycetes;Erythrobasidiales;Incertae Sedis;Hasegawazyma;	49469	0	0	0	0	0	0	0	0	0	0	0	0	2	0	0.000158655
214	Eukaryota;Amorphea;Obazoa;Opisthokonta;Nucletmycea;Fungi;Dikarya;Basidiomycota;Pucciniomycotina;Cystobasidiomycetes;Incertae Sedis;Incertae Sedis;Symmetrospora;	49475	0	3	2	2	0.000595948	0	0	0	2	0.000187038	0	0	0	0	0
215	Eukaryota;Amorphea;Obazoa;Opisthokonta;Nucletmycea;Fungi;Dikarya;Basidiomycota;Pucciniomycotina;Microbotryomycetes;Incertae Sedis;Chrysozymaceae;Spencerozyma;	49491	0	0	0	0	0	0	0	0	0	0	2	0	2	0	0.000317309
216	Eukaryota;Amorphea;Obazoa;Opisthokonta;Nucletmycea;Fungi;Dikarya;Basidiomycota;Pucciniomycotina;Microbotryomycetes;Incertae Sedis;Incertae Sedis;Colacogloea;	49496	0	0	1	1	0.000170271	0	0	0	0	0	0	0	0	0	0
217	Eukaryota;Amorphea;Obazoa;Opisthokonta;Nucletmycea;Fungi;Dikarya;Basidiomycota;Pucciniomycotina;Microbotryomycetes;Microbotryales;Microbotryaceae;Microbotryum;	49510	0	0	0	0	0	0	0	0	0	0	0	0	2	0	0.000158655
218	Eukaryota;Amorphea;Obazoa;Opisthokonta;Nucletmycea;Fungi;Dikarya;Basidiomycota;Pucciniomycotina;Microbotryomycetes;Sporidiobolales;Sporidiobolaceae;Rhodosporidiobolus;	49516	2	0	0	0	0.000170271	0	0	0	0	0	0	2	0	0	0.000158655
219	Eukaryota;Amorphea;Obazoa;Opisthokonta;Nucletmycea;Fungi;Dikarya;Basidiomycota;Pucciniomycotina;Microbotryomycetes;Sporidiobolales;Sporidiobolaceae;Rhodotorula;	49517	0	4	1	3	0.000681083	1	0	1	1	0.000280557	1	0	0	2	0.000237982
220	Eukaryota;Amorphea;Obazoa;Opisthokonta;Nucletmycea;Fungi;Dikarya;Basidiomycota;Pucciniomycotina;Microbotryomycetes;Sporidiobolales;Sporidiobolaceae;Sporobolomyces;	49519	0	2	6	6	0.0011919	2	3	2	0	0.000654634	3	3	4	2	0.000951928
221	Eukaryota;Amorphea;Obazoa;Opisthokonta;Nucletmycea;Fungi;Dikarya;Basidiomycota;Ustilaginomycotina;Exobasidiomycetes;Doassansiales;Heterodoassansia;	49602	0	0	0	0	0	0	0	0	0	0	1	0	0	1	0.000158655
222	Eukaryota;Amorphea;Obazoa;Opisthokonta;Nucletmycea;Fungi;Dikarya;Basidiomycota;Ustilaginomycotina;Exobasidiomycetes;Entylomatales;Incertae Sedis;Tilletiopsis;	49606	0	0	0	0	0	0	0	0	2	0.000187038	0	0	0	0	0
223	Eukaryota;Amorphea;Obazoa;Opisthokonta;Nucletmycea;Fungi;Dikarya;Basidiomycota;Ustilaginomycotina;Exobasidiomycetes;Exobasidiales;Brachybasidiaceae;Meira;	49611	0	1	1	2	0.000340541	0	0	0	0	0	0	1	1	1	0.000237982
224	Eukaryota;Amorphea;Obazoa;Opisthokonta;Nucletmycea;Fungi;Dikarya;Basidiomycota;Ustilaginomycotina;Exobasidiomycetes;Microstromatales;Incertae Sedis;Sympodiomycopsis;	49625	0	0	0	0	0	0	0	0	0	0	0	0	2	1	0.000237982
225	Eukaryota;Amorphea;Obazoa;Opisthokonta;Nucletmycea;Fungi;Dikarya;Basidiomycota;Ustilaginomycotina;Malasseziomycetes;Malasseziales;Malasseziaceae;Malassezia;	49640	0	5	1	0	0.000510812	0	1	0	1	0.000187038	0	0	0	0	0
226	Eukaryota;Amorphea;Obazoa;Opisthokonta;Nucletmycea;Fungi;Dikarya;Basidiomycota;Ustilaginomycotina;Ustilaginomycetes;Urocystidales;Fereydounia;	49647	0	0	3	2	0.000425677	0	0	0	0	0	0	0	2	2	0.000317309
227	Eukaryota;Amorphea;Obazoa;Opisthokonta;Nucletmycea;Fungi;Dikarya;Basidiomycota;Ustilaginomycotina;Ustilaginomycetes;Ustilaginales;Anthracoideaceae;Anthracoidea;	49652	0	0	0	0	0	0	0	0	0	0	0	2	0	0	0.000158655
228	Eukaryota;Amorphea;Obazoa;Opisthokonta;Nucletmycea;Fungi;Dikarya;Basidiomycota;Ustilaginomycotina;Ustilaginomycetes;Ustilaginales;Ustilaginaceae;Sporisorium;	49662	1	1	0	2	0.000340541	0	2	1	1	0.000374076	1	1	0	1	0.000237982
229	Eukaryota;Amorphea;Obazoa;Opisthokonta;Nucletmycea;Fungi;Dikarya;Basidiomycota;Ustilaginomycotina;Ustilaginomycetes;Ustilaginales;Ustilaginaceae;Ustilago;	49666	1	1	2	0	0.000340541	0	0	0	0	0	1	1	0	1	0.000237982
230	Eukaryota;Amorphea;Obazoa;Opisthokonta;Nucletmycea;Fungi;Mucoromycota;Glomeromycotina;Glomeromycetes;Diversisporales;Acaulosporaceae;Acaulospora;	49693	0	0	0	0	0	0	0	0	0	0	0	0	0	3	0.000237982
231	Eukaryota;Amorphea;Obazoa;Opisthokonta;Nucletmycea;Fungi;Mucoromycota;Glomeromycotina;Glomeromycetes;Glomerales;Glomeraceae;Glomus;	49713	0	0	0	2	0.000170271	0	0	0	0	0	0	0	0	0	0
232	Eukaryota;Amorphea;Obazoa;Opisthokonta;Nucletmycea;Fungi;Mucoromycota;Glomeromycotina;Glomeromycetes;Glomerales;Glomeraceae;Rhizophagus;	49714	0	0	0	0	0	0	0	0	0	0	0	0	1	1	0.000158655
233	Eukaryota;Amorphea;Obazoa;Opisthokonta;Nucletmycea;Fungi;Mucoromycota;Mortierellomycotina;Incertae Sedis;Mortierellales;Mortierellaceae;Mortierella;	49728	4	2	2	4	0.00102162	1	3	1	1	0.000561115	0	1	3	1	0.000396637
234	Eukaryota;Amorphea;Obazoa;Opisthokonta;Nucletmycea;Fungi;Mucoromycota;Mucoromycotina;Incertae Sedis;Endogonales;Endogonaceae;Endogone;	49734	0	0	0	2	0.000170271	1	0	0	1	0.000187038	0	0	0	0	0
235	Eukaryota;Amorphea;Obazoa;Opisthokonta;Nucletmycea;Fungi;Neocallimastigomycota;Incertae Sedis;Neocallimastigomycetes;Neocallimastigales;Neocallimastigaceae;Piromyces;	49809	1	1	3	1	0.000510812	1	2	1	1	0.000467596	2	2	3	3	0.000793273
236	Eukaryota;Amorphea;Obazoa;Opisthokonta;Nucletmycea;Fungi;Zoopagomycota;Kickxellomycotina;Incertae Sedis;Kickxellales;Kickxellaceae;Ramicandelaber;	49867	2	0	0	2	0.000340541	0	0	0	0	0	0	0	0	0	0
237	Eukaryota;Amorphea;Obazoa;Opisthokonta;Nucletmycea;Fungi;Zoopagomycota;Zoopagomycotina;Incertae Sedis;Zoopagales;Acaulopage;	49873	3	12	12	18	0.00383109	3	6	6	6	0.0019639	0	2	2	5	0.000713946
238	Eukaryota;Amorphea;Obazoa;Opisthokonta;Nucletmycea;Fungi;Zoopagomycota;Zoopagomycotina;Incertae Sedis;Zoopagales;Cochlonema;	49874	0	2	4	2	0.000681083	0	2	2	2	0.000561115	0	0	0	2	0.000158655
239	Eukaryota;Amorphea;Obazoa;Opisthokonta;Nucletmycea;Fungi;Zoopagomycota;Zoopagomycotina;Incertae Sedis;Zoopagales;Stylopage;	49879	2	10	15	19	0.00391623	2	5	2	4	0.00121575	0	2	4	4	0.000793273
240	Eukaryota;Amorphea;Obazoa;Opisthokonta;Nucletmycea;Nucleariidae and Fonticula group;Nucleariidae;Nuclearia;	49885	1	6	12	44	0.00536353	11	13	12	14	0.00467596	23	25	41	34	0.00975726
241	Eukaryota;Archaeplastida;Chloroplastida;Charophyta;Phragmoplastophyta;Streptophyta;Charophyceae;Charales;Nitellaceae;Tolypella;	50811	0	0	0	0	0	0	0	0	0	0	0	1	0	1	0.000158655
242	Eukaryota;Archaeplastida;Chloroplastida;Charophyta;Phragmoplastophyta;Streptophyta;Embryophyta;Marchantiophyta;Porellales;Lejeunea;	11679	0	0	0	0	0	0	2	2	0	0.000374076	0	0	0	0	0
243	Eukaryota;Archaeplastida;Chloroplastida;Charophyta;Phragmoplastophyta;Streptophyta;Embryophyta;Tracheophyta;Monilophyta;Equisetales;Equisetaceae;Equisetum;	49895	2	0	0	0	0.000170271	0	0	0	0	0	0	0	0	0	0
244	Eukaryota;Archaeplastida;Chloroplastida;Charophyta;Phragmoplastophyta;Streptophyta;Embryophyta;Tracheophyta;Monilophyta;Salviniales;Azolla;	11733	31	2	4	6	0.00366082	0	0	2	0	0.000187038	0	2	6	6	0.00111058
245	Eukaryota;Archaeplastida;Chloroplastida;Charophyta;Phragmoplastophyta;Streptophyta;Embryophyta;Tracheophyta;Spermatophyta;Gnetophyta;Gnetales;Gnetaceae;Gnetum;	49899	0	0	12	3	0.00127703	0	0	0	0	0	0	0	0	0	0
246	Eukaryota;Archaeplastida;Chloroplastida;Charophyta;Phragmoplastophyta;Streptophyta;Embryophyta;Tracheophyta;Spermatophyta;Magnoliophyta;Asterales;Helianthus;	4460	0	0	5	1	0.000510812	0	0	0	0	0	0	0	0	0	0
247	Eukaryota;Archaeplastida;Chloroplastida;Charophyta;Phragmoplastophyta;Streptophyta;Embryophyta;Tracheophyta;Spermatophyta;Magnoliophyta;Brassicales;Batis;	4478	0	0	1	1	0.000170271	0	0	0	0	0	0	0	0	0	0
248	Eukaryota;Archaeplastida;Chloroplastida;Charophyta;Phragmoplastophyta;Streptophyta;Embryophyta;Tracheophyta;Spermatophyta;Magnoliophyta;Brassicales;Brassica;	11769	1	4	7	2	0.0011919	0	0	0	0	0	0	0	0	0	0
249	Eukaryota;Archaeplastida;Chloroplastida;Charophyta;Phragmoplastophyta;Streptophyta;Embryophyta;Tracheophyta;Spermatophyta;Magnoliophyta;Brassicales;Floerkea;	4481	0	2	1	1	0.000340541	0	0	0	0	0	0	0	0	0	0
250	Eukaryota;Archaeplastida;Chloroplastida;Charophyta;Phragmoplastophyta;Streptophyta;Embryophyta;Tracheophyta;Spermatophyta;Magnoliophyta;Brassicales;Nasturtium;	27099	2	3	2	15	0.00187298	1	1	1	2	0.000467596	1	3	4	3	0.0008726
251	Eukaryota;Archaeplastida;Chloroplastida;Charophyta;Phragmoplastophyta;Streptophyta;Embryophyta;Tracheophyta;Spermatophyta;Magnoliophyta;Caryophyllales;Chenopodium;	27100	0	2	0	0	0.000170271	0	0	0	0	0	0	0	0	0	0
252	Eukaryota;Archaeplastida;Chloroplastida;Charophyta;Phragmoplastophyta;Streptophyta;Embryophyta;Tracheophyta;Spermatophyta;Magnoliophyta;Caryophyllales;Persicaria;	11793	0	0	0	0	0	0	0	0	0	0	0	0	0	2	0.000158655
253	Eukaryota;Archaeplastida;Chloroplastida;Charophyta;Phragmoplastophyta;Streptophyta;Embryophyta;Tracheophyta;Spermatophyta;Magnoliophyta;Fabales;Arachis;	11827	0	0	0	0	0	0	0	0	0	0	0	0	2	0	0.000158655
254	Eukaryota;Archaeplastida;Chloroplastida;Charophyta;Phragmoplastophyta;Streptophyta;Embryophyta;Tracheophyta;Spermatophyta;Magnoliophyta;Fabales;Mezoneuron;	27121	0	2	0	0	0.000170271	0	0	0	0	0	0	0	0	0	0
255	Eukaryota;Archaeplastida;Chloroplastida;Charophyta;Phragmoplastophyta;Streptophyta;Embryophyta;Tracheophyta;Spermatophyta;Magnoliophyta;Liliopsida;Dioscoreales;Oxygyne;	12129	0	1	2	0	0.000255406	0	0	0	0	0	0	0	0	0	0
256	Eukaryota;Archaeplastida;Chloroplastida;Charophyta;Phragmoplastophyta;Streptophyta;Embryophyta;Tracheophyta;Spermatophyta;Magnoliophyta;Liliopsida;Incertae Sedis;Potamogeton;	27169	0	0	0	0	0	0	0	0	0	0	1	0	15	2	0.00142789
257	Eukaryota;Archaeplastida;Chloroplastida;Charophyta;Phragmoplastophyta;Streptophyta;Embryophyta;Tracheophyta;Spermatophyta;Magnoliophyta;Liliopsida;Poales;Eleusine;	27191	2	0	0	0	0.000170271	0	0	0	0	0	0	0	0	0	0
258	Eukaryota;Archaeplastida;Chloroplastida;Charophyta;Phragmoplastophyta;Streptophyta;Embryophyta;Tracheophyta;Spermatophyta;Magnoliophyta;Liliopsida;Poales;Hordeum;	10126	0	4	7	4	0.00127703	0	0	0	0	0	2	0	0	0	0.000158655
259	Eukaryota;Archaeplastida;Chloroplastida;Charophyta;Phragmoplastophyta;Streptophyta;Embryophyta;Tracheophyta;Spermatophyta;Magnoliophyta;Liliopsida;Poales;Sorghum;	12201	0	2	0	0	0.000170271	0	0	0	0	0	0	0	0	0	0
260	Eukaryota;Archaeplastida;Chloroplastida;Charophyta;Phragmoplastophyta;Streptophyta;Embryophyta;Tracheophyta;Spermatophyta;Magnoliophyta;Malpighiales;Hevea;	5145	0	2	0	2	0.000340541	0	0	0	0	0	0	0	0	0	0
261	Eukaryota;Archaeplastida;Chloroplastida;Charophyta;Phragmoplastophyta;Streptophyta;Embryophyta;Tracheophyta;Spermatophyta;Magnoliophyta;Malpighiales;Heywoodia;	12258	0	1	0	1	0.000170271	0	0	0	0	0	0	0	0	0	0
262	Eukaryota;Archaeplastida;Chloroplastida;Charophyta;Phragmoplastophyta;Streptophyta;Embryophyta;Tracheophyta;Spermatophyta;Magnoliophyta;Malvales;Gossypium;	5266	1	0	1	2	0.000340541	0	1	1	0	0.000187038	2	0	0	0	0.000158655
263	Eukaryota;Archaeplastida;Chloroplastida;Charophyta;Phragmoplastophyta;Streptophyta;Embryophyta;Tracheophyta;Spermatophyta;Magnoliophyta;Rosales;Broussonetia;	12320	0	0	0	0	0	0	0	0	2	0.000187038	2	0	0	0	0.000158655
264	Eukaryota;Archaeplastida;Chloroplastida;Charophyta;Phragmoplastophyta;Streptophyta;Embryophyta;Tracheophyta;Spermatophyta;Magnoliophyta;Rosales;Ficus;	12331	0	0	2	3	0.000425677	0	0	0	0	0	0	0	0	2	0.000158655
265	Eukaryota;Archaeplastida;Chloroplastida;Charophyta;Phragmoplastophyta;Streptophyta;Embryophyta;Tracheophyta;Spermatophyta;Magnoliophyta;Rosales;Humulus;	5362	0	1	1	0	0.000170271	0	0	0	0	0	0	0	0	0	0
266	Eukaryota;Archaeplastida;Chloroplastida;Charophyta;Phragmoplastophyta;Streptophyta;Embryophyta;Tracheophyta;Spermatophyta;Magnoliophyta;Solanales;Capsicum;	10129	0	0	0	0	0	0	0	0	2	0.000187038	0	0	0	0	0
267	Eukaryota;Archaeplastida;Chloroplastida;Charophyta;Phragmoplastophyta;Streptophyta;Embryophyta;Tracheophyta;Spermatophyta;Magnoliophyta;Solanales;Ipomoea;	5557	1	11	7	2	0.00178784	1	2	0	1	0.000374076	0	0	0	0	0
268	Eukaryota;Archaeplastida;Chloroplastida;Charophyta;Phragmoplastophyta;Streptophyta;Embryophyta;Tracheophyta;Spermatophyta;Pinophyta;Pinales;Pinus;	12432	0	3	2	3	0.000681083	0	0	0	2	0.000187038	0	0	0	0	0
269	Eukaryota;Archaeplastida;Chloroplastida;Charophyta;Phragmoplastophyta;Zygnematophyceae;Desmidiales;Closterium;	12439	0	2	0	3	0.000425677	0	0	0	5	0.000467596	0	2	0	0	0.000158655
270	Eukaryota;Archaeplastida;Chloroplastida;Charophyta;Phragmoplastophyta;Zygnematophyceae;Desmidiales;Cosmarium;	12440	3	2	4	4	0.00110676	0	0	0	2	0.000187038	5	2	2	4	0.00103125
271	Eukaryota;Archaeplastida;Chloroplastida;Charophyta;Phragmoplastophyta;Zygnematophyceae;Desmidiales;Gonatozygon;	12445	2	0	0	0	0.000170271	0	0	0	0	0	0	0	0	0	0
272	Eukaryota;Archaeplastida;Chloroplastida;Charophyta;Phragmoplastophyta;Zygnematophyceae;Desmidiales;Micrasterias;	12449	0	0	0	0	0	0	0	0	0	0	1	0	1	0	0.000158655
273	Eukaryota;Archaeplastida;Chloroplastida;Charophyta;Phragmoplastophyta;Zygnematophyceae;Zygnematales;Cylindrocystis;	12463	2	0	0	0	0.000170271	4	0	5	2	0.00102871	0	0	0	0	0
274	Eukaryota;Archaeplastida;Chloroplastida;Charophyta;Phragmoplastophyta;Zygnematophyceae;Zygnematales;Mesotaenium;	12465	3	0	0	0	0.000255406	0	0	2	0	0.000187038	0	0	0	0	0
275	Eukaryota;Archaeplastida;Chloroplastida;Charophyta;Phragmoplastophyta;Zygnematophyceae;Zygnematales;Sirogonium;	12471	0	0	0	0	0	0	1	1	0	0.000187038	2	0	0	0	0.000158655
276	Eukaryota;Archaeplastida;Chloroplastida;Charophyta;Phragmoplastophyta;Zygnematophyceae;Zygnematales;Spirogyra;	12472	28	17	71	53	0.0143879	121	260	50	26	0.0427382	143	131	49	106	0.0340314
277	Eukaryota;Archaeplastida;Chloroplastida;Chlorophyta;Chlorodendrophyceae;Chlorodendrales;Tetraselmis;	12481	1	1	1	4	0.000595948	0	0	0	0	0	0	1	2	2	0.000396637
278	Eukaryota;Archaeplastida;Chloroplastida;Chlorophyta;Chlorophyceae;Chaetopeltidales;Chaetopeltis;	27254	0	0	0	0	0	0	0	0	0	0	0	0	1	4	0.000396637
279	Eukaryota;Archaeplastida;Chloroplastida;Chlorophyta;Chlorophyceae;Chaetopeltidales;Floydiella;	12483	0	0	0	0	0	0	2	0	0	0.000187038	0	0	1	2	0.000237982
280	Eukaryota;Archaeplastida;Chloroplastida;Chlorophyta;Chlorophyceae;Chaetophorales;Aphanochaete;	12486	3	3	4	3	0.00110676	9	7	8	4	0.00261854	5	10	4	4	0.00182453
281	Eukaryota;Archaeplastida;Chloroplastida;Chlorophyta;Chlorophyceae;Chaetophorales;Barranca;	27258	0	0	1	1	0.000170271	0	1	3	1	0.000467596	0	0	0	0	0
282	Eukaryota;Archaeplastida;Chloroplastida;Chlorophyta;Chlorophyceae;Chaetophorales;Chaetophora;	12488	0	0	0	5	0.000425677	1	2	4	3	0.000935191	2	2	1	2	0.000555291
283	Eukaryota;Archaeplastida;Chloroplastida;Chlorophyta;Chlorophyceae;Chaetophorales;Stigeoclonium;	12493	1	0	2	3	0.000510812	0	0	2	2	0.000374076	0	0	2	1	0.000237982
284	Eukaryota;Archaeplastida;Chloroplastida;Chlorophyta;Chlorophyceae;Chlamydomonadales;Cephalomonas;	12503	0	0	0	0	0	0	0	0	0	0	1	2	0	1	0.000317309
285	Eukaryota;Archaeplastida;Chloroplastida;Chlorophyta;Chlorophyceae;Chlamydomonadales;Characium;	12506	0	4	3	3	0.000851354	0	1	2	0	0.000280557	2	0	6	3	0.0008726
286	Eukaryota;Archaeplastida;Chloroplastida;Chlorophyta;Chlorophyceae;Chlamydomonadales;Chlamydomonas;	12507	5	5	11	11	0.00272433	1	3	9	3	0.00149631	2	3	3	3	0.0008726
287	Eukaryota;Archaeplastida;Chloroplastida;Chlorophyta;Chlorophyceae;Chlamydomonadales;Chlorococcum;	12510	5	6	6	12	0.00246893	4	9	10	2	0.00233798	6	4	7	4	0.00166587
288	Eukaryota;Archaeplastida;Chloroplastida;Chlorophyta;Chlorophyceae;Chlamydomonadales;Chloromonas;	12512	0	0	0	0	0	2	0	0	0	0.000187038	0	0	0	0	0
289	Eukaryota;Archaeplastida;Chloroplastida;Chlorophyta;Chlorophyceae;Chlamydomonadales;Deasonia;	27263	7	19	26	30	0.0069811	4	14	22	7	0.0043954	5	4	8	7	0.00190386
290	Eukaryota;Archaeplastida;Chloroplastida;Chlorophyta;Chlorophyceae;Chlamydomonadales;Dysmorphococcus;	12516	0	1	3	2	0.000510812	0	0	0	0	0	0	0	0	0	0
291	Eukaryota;Archaeplastida;Chloroplastida;Chlorophyta;Chlorophyceae;Chlamydomonadales;Golenkinia;	12521	0	0	4	3	0.000595948	0	0	2	0	0.000187038	0	0	0	0	0
292	Eukaryota;Archaeplastida;Chloroplastida;Chlorophyta;Chlorophyceae;Chlamydomonadales;Gonium;	12522	0	1	0	1	0.000170271	0	0	0	0	0	0	0	0	0	0
293	Eukaryota;Archaeplastida;Chloroplastida;Chlorophyta;Chlorophyceae;Chlamydomonadales;Hafniomonas;	12525	0	0	0	0	0	0	2	0	0	0.000187038	0	0	0	0	0
294	Eukaryota;Archaeplastida;Chloroplastida;Chlorophyta;Chlorophyceae;Chlamydomonadales;Lobochlamys;	12532	0	0	0	0	0	0	0	2	0	0.000187038	0	0	0	0	0
295	Eukaryota;Archaeplastida;Chloroplastida;Chlorophyta;Chlorophyceae;Chlamydomonadales;Lobomonas;	27266	0	0	0	0	0	0	0	1	1	0.000187038	0	1	1	1	0.000237982
296	Eukaryota;Archaeplastida;Chloroplastida;Chlorophyta;Chlorophyceae;Chlamydomonadales;Neospongiococcum;	12535	3	1	0	1	0.000425677	0	0	0	0	0	0	0	0	0	0
297	Eukaryota;Archaeplastida;Chloroplastida;Chlorophyta;Chlorophyceae;Chlamydomonadales;Oogamochlamys;	12536	0	2	0	0	0.000170271	0	0	0	0	0	1	0	1	0	0.000158655
298	Eukaryota;Archaeplastida;Chloroplastida;Chlorophyta;Chlorophyceae;Chlamydomonadales;Pachycladella;	12538	0	1	1	1	0.000255406	0	0	0	0	0	2	0	1	0	0.000237982
299	Eukaryota;Archaeplastida;Chloroplastida;Chlorophyta;Chlorophyceae;Chlamydomonadales;Phacotus;	12541	2	0	2	2	0.000510812	0	0	0	0	0	0	0	0	0	0
300	Eukaryota;Archaeplastida;Chloroplastida;Chlorophyta;Chlorophyceae;Chlamydomonadales;Polytoma;	12543	0	1	0	1	0.000170271	0	0	0	0	0	0	0	0	0	0
301	Eukaryota;Archaeplastida;Chloroplastida;Chlorophyta;Chlorophyceae;Chlamydomonadales;Protosiphon;	12545	2	2	4	2	0.000851354	4	7	4	5	0.00187038	3	4	4	4	0.00118991
302	Eukaryota;Archaeplastida;Chloroplastida;Chlorophyta;Chlorophyceae;Chlamydomonadales;Tetracystis;	12554	0	1	2	4	0.000595948	0	0	0	0	0	0	0	0	0	0
303	Eukaryota;Archaeplastida;Chloroplastida;Chlorophyta;Chlorophyceae;Chlamydomonadales;Vitreochlamys;	12557	0	0	1	1	0.000170271	0	0	0	0	0	0	0	0	0	0
304	Eukaryota;Archaeplastida;Chloroplastida;Chlorophyta;Chlorophyceae;Chlorosarcinales;Chlorosarcinopsis;	27272	0	0	0	0	0	0	0	0	0	0	0	0	1	1	0.000158655
305	Eukaryota;Archaeplastida;Chloroplastida;Chlorophyta;Chlorophyceae;Chlorosarcinales;Neochlorosarcina;	27274	0	0	2	2	0.000340541	0	0	0	0	0	0	1	0	1	0.000158655
306	Eukaryota;Archaeplastida;Chloroplastida;Chlorophyta;Chlorophyceae;Incertae Sedis;Carteria;	27275	0	0	0	0	0	0	0	2	0	0.000187038	0	0	0	0	0
307	Eukaryota;Archaeplastida;Chloroplastida;Chlorophyta;Chlorophyceae;Incertae Sedis;Chlamydopodium;	27276	0	0	2	2	0.000340541	0	0	4	0	0.000374076	2	2	2	2	0.000634618
308	Eukaryota;Archaeplastida;Chloroplastida;Chlorophyta;Chlorophyceae;Incertae Sedis;Chlorochytrium;	27277	0	0	0	0	0	0	0	0	0	0	0	2	0	2	0.000317309
309	Eukaryota;Archaeplastida;Chloroplastida;Chlorophyta;Chlorophyceae;Incertae Sedis;Pleurastrum;	27279	0	0	1	2	0.000255406	0	0	0	2	0.000187038	0	0	0	0	0
310	Eukaryota;Archaeplastida;Chloroplastida;Chlorophyta;Chlorophyceae;Oedogoniales;Oedocladium;	12566	0	0	0	0	0	1	1	0	0	0.000187038	1	1	0	0	0.000158655
311	Eukaryota;Archaeplastida;Chloroplastida;Chlorophyta;Chlorophyceae;Oedogoniales;Oedogonium;	12567	4	4	3	5	0.00136217	9	7	15	8	0.00364725	25	34	16	20	0.00753609
312	Eukaryota;Archaeplastida;Chloroplastida;Chlorophyta;Chlorophyceae;Sphaeropleales;Acutodesmus;	12569	0	0	2	2	0.000340541	1	1	2	3	0.000654634	2	1	3	3	0.000713946
313	Eukaryota;Archaeplastida;Chloroplastida;Chlorophyta;Chlorophyceae;Sphaeropleales;Ankistrodesmus;	12570	0	0	2	3	0.000425677	0	2	0	0	0.000187038	0	0	0	0	0
314	Eukaryota;Archaeplastida;Chloroplastida;Chlorophyta;Chlorophyceae;Sphaeropleales;Auctodesmus;	50880	0	2	7	9	0.00153244	1	6	9	3	0.00177686	2	2	7	4	0.00118991
315	Eukaryota;Archaeplastida;Chloroplastida;Chlorophyta;Chlorophyceae;Sphaeropleales;Bracteacoccus;	12574	2	2	2	5	0.000936489	1	1	1	2	0.000467596	0	2	5	1	0.000634618
316	Eukaryota;Archaeplastida;Chloroplastida;Chlorophyta;Chlorophyceae;Sphaeropleales;Characiopodium;	12575	3	5	11	14	0.00280947	3	6	11	2	0.00205742	4	5	5	11	0.00198318
317	Eukaryota;Archaeplastida;Chloroplastida;Chlorophyta;Chlorophyceae;Sphaeropleales;Chlorolobion;	27283	0	1	1	0	0.000170271	0	0	0	0	0	0	0	0	0	0
318	Eukaryota;Archaeplastida;Chloroplastida;Chlorophyta;Chlorophyceae;Sphaeropleales;Chlorotetraedron;	12576	1	5	8	3	0.0014473	4	2	4	4	0.00130927	1	3	2	3	0.000713946
319	Eukaryota;Archaeplastida;Chloroplastida;Chlorophyta;Chlorophyceae;Sphaeropleales;Chromochloris;	12577	1	5	6	9	0.00178784	2	1	0	3	0.000561115	1	2	1	2	0.000475964
320	Eukaryota;Archaeplastida;Chloroplastida;Chlorophyta;Chlorophyceae;Sphaeropleales;Coelastrella;	12578	1	1	3	7	0.00102162	0	1	1	1	0.000280557	0	1	2	1	0.000317309
321	Eukaryota;Archaeplastida;Chloroplastida;Chlorophyta;Chlorophyceae;Sphaeropleales;Coelastrum;	12579	1	1	6	5	0.00110676	0	0	4	3	0.000654634	2	3	1	1	0.000555291
322	Eukaryota;Archaeplastida;Chloroplastida;Chlorophyta;Chlorophyceae;Sphaeropleales;Desmodesmus;	12581	1	18	30	18	0.00570407	6	13	12	7	0.00355373	13	14	21	19	0.00531493
323	Eukaryota;Archaeplastida;Chloroplastida;Chlorophyta;Chlorophyceae;Sphaeropleales;Hylodesmus;	12587	0	0	0	0	0	0	2	0	0	0.000187038	0	0	0	0	0
324	Eukaryota;Archaeplastida;Chloroplastida;Chlorophyta;Chlorophyceae;Sphaeropleales;Messastrum;	27287	0	0	0	0	0	0	1	1	0	0.000187038	0	0	0	0	0
325	Eukaryota;Archaeplastida;Chloroplastida;Chlorophyta;Chlorophyceae;Sphaeropleales;Monoraphidium;	12591	3	5	13	6	0.00229865	3	7	4	2	0.00149631	5	4	7	5	0.00166587
326	Eukaryota;Archaeplastida;Chloroplastida;Chlorophyta;Chlorophyceae;Sphaeropleales;Mychonastes;	12592	0	2	2	4	0.000681083	0	2	4	2	0.000748153	3	1	5	3	0.000951928
327	Eukaryota;Archaeplastida;Chloroplastida;Chlorophyta;Chlorophyceae;Sphaeropleales;Neochloris;	12593	1	12	24	21	0.00493785	3	10	14	5	0.00299261	5	2	9	5	0.00166587
328	Eukaryota;Archaeplastida;Chloroplastida;Chlorophyta;Chlorophyceae;Sphaeropleales;Neodesmus;	27288	2	5	6	7	0.00170271	2	4	6	2	0.00130927	5	1	6	2	0.00111058
329	Eukaryota;Archaeplastida;Chloroplastida;Chlorophyta;Chlorophyceae;Sphaeropleales;Pectodictyon;	12599	0	0	0	2	0.000170271	0	0	0	0	0	3	2	3	2	0.000793273
330	Eukaryota;Archaeplastida;Chloroplastida;Chlorophyta;Chlorophyceae;Sphaeropleales;Planktosphaeria;	12601	7	21	40	46	0.00970543	7	20	27	10	0.00598522	7	3	8	8	0.00206251
331	Eukaryota;Archaeplastida;Chloroplastida;Chlorophyta;Chlorophyceae;Sphaeropleales;Polyedriopsis;	12602	0	0	0	2	0.000170271	0	0	0	0	0	0	0	0	0	0
332	Eukaryota;Archaeplastida;Chloroplastida;Chlorophyta;Chlorophyceae;Sphaeropleales;Protodesmus;	12603	0	0	0	0	0	0	0	2	0	0.000187038	0	0	0	0	0
333	Eukaryota;Archaeplastida;Chloroplastida;Chlorophyta;Chlorophyceae;Sphaeropleales;Pseudomuriella;	12604	2	3	4	5	0.0011919	2	2	4	2	0.000935191	3	4	2	5	0.00111058
334	Eukaryota;Archaeplastida;Chloroplastida;Chlorophyta;Chlorophyceae;Sphaeropleales;Pseudopediastrum;	12605	2	5	9	9	0.00212838	1	3	6	2	0.00112223	2	5	5	3	0.00118991
335	Eukaryota;Archaeplastida;Chloroplastida;Chlorophyta;Chlorophyceae;Sphaeropleales;Pseudoschroederia;	12606	2	6	5	3	0.00136217	2	3	5	2	0.00112223	2	2	2	2	0.000634618
336	Eukaryota;Archaeplastida;Chloroplastida;Chlorophyta;Chlorophyceae;Sphaeropleales;Radiococcus;	12608	2	2	4	4	0.00102162	0	1	2	2	0.000467596	0	0	0	0	0
337	Eukaryota;Archaeplastida;Chloroplastida;Chlorophyta;Chlorophyceae;Sphaeropleales;Rotundella;	27289	0	1	1	0	0.000170271	0	0	0	0	0	0	0	0	0	0
338	Eukaryota;Archaeplastida;Chloroplastida;Chlorophyta;Chlorophyceae;Sphaeropleales;Scenedesmus;	12611	0	5	7	6	0.00153244	2	2	5	2	0.00102871	4	2	5	3	0.00111058
339	Eukaryota;Archaeplastida;Chloroplastida;Chlorophyta;Chlorophyceae;Sphaeropleales;Stauridium;	12616	0	2	3	5	0.000851354	0	0	3	2	0.000467596	0	0	1	2	0.000237982
340	Eukaryota;Archaeplastida;Chloroplastida;Chlorophyta;Chlorophyceae;Sphaeropleales;Tetraedron;	12617	0	4	3	6	0.00110676	2	4	4	0	0.000935191	2	2	6	3	0.00103125
341	Eukaryota;Archaeplastida;Chloroplastida;Chlorophyta;Chlorophyceae;Sphaeropleales;Tetranephris;	12618	0	3	3	3	0.000766218	2	0	2	1	0.000467596	2	0	1	3	0.000475964
342	Eukaryota;Archaeplastida;Chloroplastida;Chlorophyta;Chlorophyceae;Sphaeropleales;Verrucodesmus;	12619	0	2	2	2	0.000510812	0	3	2	2	0.000654634	2	2	3	4	0.0008726
343	Eukaryota;Archaeplastida;Chloroplastida;Chlorophyta;Chlorophyceae;Sphaeropleales;Westella;	12620	0	3	1	0	0.000340541	0	0	2	0	0.000187038	0	0	0	0	0
344	Eukaryota;Archaeplastida;Chloroplastida;Chlorophyta;Chlorophyceae;Tetrasporales;Asterococcus;	27292	0	0	0	2	0.000170271	0	0	0	0	0	0	0	0	0	0
345	Eukaryota;Archaeplastida;Chloroplastida;Chlorophyta;Chlorophyceae;Tetrasporales;Fritschiella;	12625	1	1	2	3	0.000595948	2	4	6	2	0.00130927	1	1	1	2	0.000396637
346	Eukaryota;Archaeplastida;Chloroplastida;Chlorophyta;Mamiellophyceae;Mamiellales;Bathycoccus;	12631	0	0	0	0	0	2	0	0	0	0.000187038	0	0	0	0	0
347	Eukaryota;Archaeplastida;Chloroplastida;Chlorophyta;Pedinophyceae;Pedinomonadales;Pedinomonas;	12643	0	2	2	3	0.000595948	0	0	0	0	0	0	0	0	0	0
348	Eukaryota;Archaeplastida;Chloroplastida;Chlorophyta;Trebouxiophyceae;Chlorellales;Chlorella;	12661	2	2	7	6	0.0014473	3	1	3	1	0.000748153	0	0	8	3	0.0008726
349	Eukaryota;Archaeplastida;Chloroplastida;Chlorophyta;Trebouxiophyceae;Chlorellales;Heveochlorella;	12673	0	6	9	10	0.00212838	0	2	0	0	0.000187038	0	0	0	0	0
350	Eukaryota;Archaeplastida;Chloroplastida;Chlorophyta;Trebouxiophyceae;Chlorellales;Makinoella;	12678	2	2	2	3	0.000766218	0	3	2	0	0.000467596	4	2	5	3	0.00111058
351	Eukaryota;Archaeplastida;Chloroplastida;Chlorophyta;Trebouxiophyceae;Chlorellales;Micractinium;	12681	1	5	8	5	0.00161757	3	3	3	1	0.000935191	4	3	4	4	0.00118991
352	Eukaryota;Archaeplastida;Chloroplastida;Chlorophyta;Trebouxiophyceae;Chlorellales;Nannochloris;	12684	0	1	0	5	0.000510812	0	1	3	0	0.000374076	0	0	1	1	0.000158655
353	Eukaryota;Archaeplastida;Chloroplastida;Chlorophyta;Trebouxiophyceae;Chlorellales;Oocystella;	12686	0	0	2	0	0.000170271	0	0	2	0	0.000187038	2	2	2	2	0.000634618
354	Eukaryota;Archaeplastida;Chloroplastida;Chlorophyta;Trebouxiophyceae;Chlorellales;Oocystis;	12687	0	3	2	5	0.000851354	0	0	3	0	0.000280557	1	2	4	2	0.000713946
355	Eukaryota;Archaeplastida;Chloroplastida;Chlorophyta;Trebouxiophyceae;Chlorellales;Prototheca;	12691	0	0	0	2	0.000170271	0	0	0	0	0	0	0	0	0	0
356	Eukaryota;Archaeplastida;Chloroplastida;Chlorophyta;Trebouxiophyceae;Chlorellales;Tetrastrum;	12698	0	0	0	2	0.000170271	0	0	0	0	0	0	0	0	0	0
357	Eukaryota;Archaeplastida;Chloroplastida;Chlorophyta;Trebouxiophyceae;Incertae Sedis;Choricystis;	12705	0	2	7	6	0.00127703	0	3	3	2	0.000748153	0	3	4	0	0.000555291
358	Eukaryota;Archaeplastida;Chloroplastida;Chlorophyta;Trebouxiophyceae;Incertae Sedis;Dictyosphaerium;	27300	1	1	2	2	0.000510812	2	1	1	1	0.000467596	0	0	0	0	0
359	Eukaryota;Archaeplastida;Chloroplastida;Chlorophyta;Trebouxiophyceae;Incertae Sedis;Heterochlorella;	27302	2	9	14	12	0.00315001	0	5	2	0	0.000654634	0	0	0	0	0
360	Eukaryota;Archaeplastida;Chloroplastida;Chlorophyta;Trebouxiophyceae;Incertae Sedis;Picochlorum;	27310	0	0	0	2	0.000170271	0	0	2	0	0.000187038	0	0	0	0	0
361	Eukaryota;Archaeplastida;Chloroplastida;Chlorophyta;Trebouxiophyceae;Prasiolales;Prasiola;	12727	0	0	0	2	0.000170271	0	0	0	0	0	0	0	0	0	0
362	Eukaryota;Archaeplastida;Chloroplastida;Chlorophyta;Trebouxiophyceae;Prasiolales;Stichococcus;	12730	0	0	1	4	0.000425677	0	0	0	0	0	0	0	2	0	0.000158655
363	Eukaryota;Archaeplastida;Chloroplastida;Chlorophyta;Trebouxiophyceae;Trebouxiales;Trebouxia;	12736	0	0	0	2	0.000170271	0	0	0	0	0	0	0	0	0	0
364	Eukaryota;Archaeplastida;Chloroplastida;Chlorophyta;Ulvophyceae;Bryopsidales;Bryopsis;	12742	0	2	0	0	0.000170271	0	0	0	0	0	0	0	0	0	0
365	Eukaryota;Archaeplastida;Chloroplastida;Chlorophyta;Ulvophyceae;Chlorocystidales;Desmochloris;	12750	0	0	0	2	0.000170271	0	0	0	0	0	0	0	0	0	0
366	Eukaryota;Archaeplastida;Chloroplastida;Chlorophyta;Ulvophyceae;Cladophorales;Cladophora;	12760	12	2	2	3	0.00161757	6	8	3	3	0.00187038	2	5	3	4	0.00111058
367	Eukaryota;Archaeplastida;Chloroplastida;Chlorophyta;Ulvophyceae;Cladophorales;Rhizoclonium;	12767	43	4	10	9	0.00561893	24	35	16	11	0.00804264	14	7	4	5	0.00237982
368	Eukaryota;Archaeplastida;Chloroplastida;Chlorophyta;Ulvophyceae;Ulotrichales;Gloeotilopsis;	12798	0	0	2	2	0.000340541	0	1	0	1	0.000187038	0	2	0	0	0.000158655
369	Eukaryota;Archaeplastida;Chloroplastida;Chlorophyta;Ulvophyceae;Ulotrichales;Pseudoneochloris;	12803	0	0	2	0	0.000170271	0	0	0	0	0	0	0	0	0	0
370	Eukaryota;Archaeplastida;Chloroplastida;Chlorophyta;Ulvophyceae;Ulvales;Cloniophora;	12808	0	0	0	2	0.000170271	0	0	0	0	0	0	0	0	0	0
371	Eukaryota;Archaeplastida;Chloroplastida;Chlorophyta;Ulvophyceae;Ulvales;Jaoa;	12809	3	3	5	15	0.00221352	7	29	42	20	0.00916487	6	4	4	2	0.00126924
372	Eukaryota;Archaeplastida;Chloroplastida;Chlorophyta;Ulvophyceae;Ulvales;Pseudendoclonium;	12814	0	0	0	0	0	0	2	2	0	0.000374076	0	0	0	0	0
373	Eukaryota;Archaeplastida;Chloroplastida;Chlorophyta;Ulvophyceae;Ulvales;Ulvella;	12818	0	1	0	2	0.000255406	1	0	7	1	0.000841672	0	0	0	0	0
374	Eukaryota;Archaeplastida;Rhodophyceae;Florideophycidae;Nemaliophycidae;Nemalionopsis;	5954	2	0	3	3	0.000681083	0	2	2	1	0.000467596	0	0	0	2	0.000158655
375	Eukaryota;Archaeplastida;Rhodophyceae;Florideophycidae;Nemaliophycidae;Sheathia;	12833	0	0	0	2	0.000170271	2	2	4	2	0.000935191	0	0	0	0	0
376	Eukaryota;Archaeplastida;Rhodophyceae;Florideophycidae;Nemaliophycidae;Thorea;	5961	0	0	2	7	0.000766218	0	2	10	3	0.00140279	0	0	0	0	0
377	Eukaryota;Archaeplastida;Rhodophyceae;Porphyridiophyceae;Porphyridium;	6170	2	1	2	1	0.000510812	0	0	0	0	0	0	4	2	0	0.000475964
378	Eukaryota;Cryptophyceae;Cryptomonadales;Cryptomonas;	6204	2	0	0	0	0.000170271	1	0	0	2	0.000280557	0	1	0	3	0.000317309
379	Eukaryota;Cryptophyceae;Cryptomonadales;Guillardia;	6208	0	2	0	0	0.000170271	0	0	0	0	0	0	0	0	0	0
380	Eukaryota;Cryptophyceae;Cryptomonadales;Hanusia;	6209	0	0	2	0	0.000170271	0	0	0	0	0	0	0	0	0	0
381	Eukaryota;Cryptophyceae;Cryptomonadales;Teleaulax;	6215	0	0	2	2	0.000340541	0	0	0	0	0	0	0	0	0	0
382	Eukaryota;Cryptophyceae;Goniomonas;	6217	0	0	0	0	0	0	0	2	2	0.000374076	4	4	1	2	0.0008726
383	Eukaryota;Cryptophyceae;Kathablepharidae;Roombia;	6222	0	1	1	1	0.000255406	1	1	1	2	0.000467596	2	0	1	1	0.000317309
384	Eukaryota;Discoba;Discicristata;Euglenozoa;Euglenida;Heteronematina;Notosolenus;	49927	0	0	0	0	0	0	0	0	0	0	1	0	1	0	0.000158655
385	Eukaryota;Excavata;Metamonada;Fornicata;Carpediomonas-like organisms;Carpediemonas;	6305	0	1	2	0	0.000255406	0	0	0	0	0	0	0	0	0	0
386	Eukaryota;Excavata;Metamonada;Preaxostyla;Paratrimastix;	14776	0	0	0	2	0.000170271	0	0	0	0	0	0	0	0	0	0
387	Eukaryota;Incertae Sedis;Ancyromonadida;Ancyromonas;	6408	0	0	0	0	0	1	0	0	1	0.000187038	5	3	1	4	0.00103125
388	Eukaryota;Incertae Sedis;Ancyromonadida;Nutomonas;	12868	0	0	0	0	0	2	0	1	0	0.000280557	3	3	1	3	0.000793273
389	Eukaryota;Incertae Sedis;Palpitomonas;	6421	0	0	0	2	0.000170271	0	0	0	0	0	0	0	1	1	0.000158655
390	Eukaryota;SAR;Alveolata;Apicomplexa;Aconoidasida;Piroplasmorida;Babesia;	8778	0	0	0	0	0	0	0	0	0	0	0	0	0	2	0.000158655
391	Eukaryota;SAR;Alveolata;Apicomplexa;Aconoidasida;Piroplasmorida;Theileria;	8782	0	2	2	0	0.000340541	0	0	0	0	0	0	0	0	0	0
392	Eukaryota;SAR;Alveolata;Apicomplexa;Conoidasida;Coccidia;Adeleorina;Hepatozoon;	8789	0	1	1	0	0.000170271	1	3	1	0	0.000467596	8	7	9	7	0.00245915
393	Eukaryota;SAR;Alveolata;Apicomplexa;Conoidasida;Coccidia;Eimeriorina;Aggregata;	13736	0	2	0	0	0.000170271	0	0	0	0	0	0	0	0	0	0
394	Eukaryota;SAR;Alveolata;Apicomplexa;Conoidasida;Coccidia;Eimeriorina;Goussia;	8798	0	5	4	1	0.000851354	0	0	2	0	0.000187038	2	2	4	1	0.000713946
395	Eukaryota;SAR;Alveolata;Apicomplexa;Conoidasida;Coccidia;Eimeriorina;Rhytidocystis;	8802	2	0	1	0	0.000255406	0	0	0	0	0	0	0	2	0	0.000158655
396	Eukaryota;SAR;Alveolata;Apicomplexa;Conoidasida;Cryptosporida;Cryptosporidium;	8808	0	5	13	13	0.0026392	1	2	8	3	0.00130927	3	2	4	3	0.000951928
397	Eukaryota;SAR;Alveolata;Apicomplexa;Conoidasida;Gregarinasina;Eugregarinorida;Elev-18S-1089;	8823	0	4	2	12	0.00153244	0	0	2	0	0.000187038	0	2	3	0	0.000396637
398	Eukaryota;SAR;Alveolata;Apicomplexa;Conoidasida;Gregarinasina;Eugregarinorida;Hoplorhynchus;	8826	0	0	0	0	0	0	0	0	0	0	0	2	0	0	0.000158655
399	Eukaryota;SAR;Alveolata;Apicomplexa;Conoidasida;Gregarinasina;Eugregarinorida;Lecudina;	8829	0	0	2	0	0.000170271	0	0	0	0	0	0	0	0	0	0
400	Eukaryota;SAR;Alveolata;Apicomplexa;Conoidasida;Gregarinasina;Eugregarinorida;Paraschneideria;	8832	0	1	1	1	0.000255406	0	1	1	0	0.000187038	0	0	0	0	0
401	Eukaryota;SAR;Alveolata;Apicomplexa;Conoidasida;Gregarinasina;Eugregarinorida;Stylocephalus;	8838	0	0	3	0	0.000255406	0	0	0	0	0	0	0	0	0	0
402	Eukaryota;SAR;Alveolata;Apicomplexa;Conoidasida;Gregarinasina;Eugregarinorida;Syncystis;	8839	1	5	4	7	0.0014473	1	1	2	2	0.000561115	1	1	1	1	0.000317309
403	Eukaryota;SAR;Alveolata;Apicomplexa;Conoidasida;Gregarinasina;Neogregarinorida;Apicystis;	8842	0	0	0	2	0.000170271	0	0	0	0	0	0	0	0	0	0
404	Eukaryota;SAR;Alveolata;Ciliophora;Intramacronucleata;Conthreep;Colpodea;Bursariomorphida;Bryometopus;	8866	0	0	0	0	0	2	0	0	0	0.000187038	0	0	2	0	0.000158655
405	Eukaryota;SAR;Alveolata;Ciliophora;Intramacronucleata;Conthreep;Colpodea;Colpodida;Bromeliothrix;	8872	0	2	1	1	0.000340541	0	0	0	0	0	0	0	0	0	0
406	Eukaryota;SAR;Alveolata;Ciliophora;Intramacronucleata;Conthreep;Colpodea;Colpodida;Colpoda;	8874	0	0	1	1	0.000170271	0	0	0	0	0	0	0	0	0	0
407	Eukaryota;SAR;Alveolata;Ciliophora;Intramacronucleata;Conthreep;Colpodea;Cyrtolophosidida;Cyrtolophosis;	8883	0	0	2	0	0.000170271	2	2	2	0	0.000561115	6	0	0	2	0.000634618
408	Eukaryota;SAR;Alveolata;Ciliophora;Intramacronucleata;Conthreep;Colpodea;Cyrtolophosidida;Microdiaphanosoma;	8884	0	0	0	0	0	0	0	0	0	0	0	0	0	4	0.000317309
409	Eukaryota;SAR;Alveolata;Ciliophora;Intramacronucleata;Conthreep;Nassophorea;Zosterodasys;	8898	0	0	2	0	0.000170271	0	0	0	2	0.000187038	0	0	0	0	0
410	Eukaryota;SAR;Alveolata;Ciliophora;Intramacronucleata;Conthreep;Oligohymenophorea;Hymenostomatia;Ichthyophthirius;	8921	0	0	0	0	0	0	0	0	0	0	0	3	0	0	0.000237982
411	Eukaryota;SAR;Alveolata;Ciliophora;Intramacronucleata;Conthreep;Oligohymenophorea;Hymenostomatia;Tetrahymena;	8923	7	0	0	0	0.000595948	6	2	12	4	0.00224446	6	5	6	8	0.00198318
412	Eukaryota;SAR;Alveolata;Ciliophora;Intramacronucleata;Conthreep;Oligohymenophorea;Peritrichia;Carchesium;	8935	0	0	0	0	0	0	0	0	0	0	0	0	2	1	0.000237982
413	Eukaryota;SAR;Alveolata;Ciliophora;Intramacronucleata;Conthreep;Oligohymenophorea;Peritrichia;Cothurnia;	14851	0	0	0	0	0	0	2	2	2	0.000561115	12	13	5	5	0.00277646
414	Eukaryota;SAR;Alveolata;Ciliophora;Intramacronucleata;Conthreep;Oligohymenophorea;Peritrichia;Epicarchesium;	8936	0	0	0	0	0	0	0	0	0	0	1	2	0	0	0.000237982
415	Eukaryota;SAR;Alveolata;Ciliophora;Intramacronucleata;Conthreep;Oligohymenophorea;Peritrichia;Pseudepistylis;	28735	3	3	0	0	0.000510812	2	3	0	2	0.000654634	0	0	0	0	0
416	Eukaryota;SAR;Alveolata;Ciliophora;Intramacronucleata;Conthreep;Oligohymenophorea;Peritrichia;Pseudovorticella;	8941	0	0	0	0	0	0	0	0	0	0	2	0	0	2	0.000317309
417	Eukaryota;SAR;Alveolata;Ciliophora;Intramacronucleata;Conthreep;Oligohymenophorea;Peritrichia;Telotrochidium;	8942	0	4	7	6	0.0014473	6	1	0	2	0.000841672	6	6	2	2	0.00126924
418	Eukaryota;SAR;Alveolata;Ciliophora;Intramacronucleata;Conthreep;Oligohymenophorea;Peritrichia;Vaginicola;	8946	2	0	2	1	0.000425677	1	0	2	1	0.000374076	2	2	1	1	0.000475964
419	Eukaryota;SAR;Alveolata;Ciliophora;Intramacronucleata;Conthreep;Oligohymenophorea;Peritrichia;Vorticella;	8947	0	0	0	2	0.000170271	25	11	16	13	0.00607874	22	24	10	10	0.0052356
420	Eukaryota;SAR;Alveolata;Ciliophora;Intramacronucleata;Conthreep;Oligohymenophorea;Scuticociliatia;Cyclidium;	8957	0	0	0	0	0	0	0	3	2	0.000467596	0	0	0	0	0
421	Eukaryota;SAR;Alveolata;Ciliophora;Intramacronucleata;Conthreep;Oligohymenophorea;Scuticociliatia;Hippocomos;	8964	0	0	2	0	0.000170271	0	0	0	0	0	0	0	0	0	0
422	Eukaryota;SAR;Alveolata;Ciliophora;Intramacronucleata;Conthreep;Phyllopharyngea;Cyrtophoria;Chilodonella;	8993	0	0	0	0	0	2	2	4	0	0.000748153	6	7	7	9	0.00230049
423	Eukaryota;SAR;Alveolata;Ciliophora;Intramacronucleata;Conthreep;Phyllopharyngea;Cyrtophoria;Phascolodon;	28737	0	0	0	0	0	0	0	0	0	0	2	5	2	2	0.0008726
424	Eukaryota;SAR;Alveolata;Ciliophora;Intramacronucleata;Conthreep;Phyllopharyngea;Cyrtophoria;Pseudochilodonopsis;	14863	0	0	0	0	0	0	0	0	0	0	2	0	0	0	0.000158655
425	Eukaryota;SAR;Alveolata;Ciliophora;Intramacronucleata;Conthreep;Phyllopharyngea;Cyrtophoria;Trithigmostoma;	9001	0	0	0	0	0	0	0	0	0	0	0	2	4	3	0.000713946
426	Eukaryota;SAR;Alveolata;Ciliophora;Intramacronucleata;Conthreep;Phyllopharyngea;Cyrtophoria;Trochilia;	9002	0	0	0	0	0	21	13	9	6	0.00458244	66	51	81	54	0.0199905
427	Eukaryota;SAR;Alveolata;Ciliophora;Intramacronucleata;Conthreep;Phyllopharyngea;Suctoria;Heliophrya;	9010	0	0	1	1	0.000170271	0	0	0	0	0	0	0	0	0	0
428	Eukaryota;SAR;Alveolata;Ciliophora;Intramacronucleata;Conthreep;Plagiopylea;Plagiopylida;Trimyema;	9021	0	2	0	0	0.000170271	0	0	0	0	0	0	0	0	0	0
429	Eukaryota;SAR;Alveolata;Ciliophora;Intramacronucleata;Conthreep;Prostomatea;Cryptocaryon;	9024	0	0	0	0	0	0	2	0	4	0.000561115	0	3	1	2	0.000475964
430	Eukaryota;SAR;Alveolata;Ciliophora;Intramacronucleata;Conthreep;Prostomatea;Prorodon;	9027	0	0	0	0	0	0	0	0	0	0	2	0	0	0	0.000158655
431	Eukaryota;SAR;Alveolata;Ciliophora;Intramacronucleata;Litostomatea;Haptoria;Acineria;	14867	0	0	0	0	0	0	0	0	0	0	0	0	2	0	0.000158655
432	Eukaryota;SAR;Alveolata;Ciliophora;Intramacronucleata;Litostomatea;Haptoria;Amphileptus;	9032	0	0	0	0	0	3	0	0	4	0.000654634	4	2	7	5	0.00142789
433	Eukaryota;SAR;Alveolata;Ciliophora;Intramacronucleata;Litostomatea;Haptoria;Chaenea;	9036	0	0	0	0	0	0	0	0	2	0.000187038	0	0	0	0	0
434	Eukaryota;SAR;Alveolata;Ciliophora;Intramacronucleata;Litostomatea;Haptoria;Hemiophrys;	9041	0	2	1	0	0.000255406	0	0	0	0	0	0	0	0	0	0
435	Eukaryota;SAR;Alveolata;Ciliophora;Intramacronucleata;Litostomatea;Haptoria;Litonotus;	9045	0	0	0	0	0	2	0	0	5	0.000654634	0	0	2	5	0.000555291
436	Eukaryota;SAR;Alveolata;Ciliophora;Intramacronucleata;Litostomatea;Haptoria;Loxophyllum;	9046	0	0	0	0	0	1	0	1	0	0.000187038	2	0	0	0	0.000158655
437	Eukaryota;SAR;Alveolata;Ciliophora;Intramacronucleata;Litostomatea;Trichostomatia;Bundleia;	9066	0	0	2	1	0.000255406	0	0	0	0	0	0	0	0	0	0
438	Eukaryota;SAR;Alveolata;Ciliophora;Intramacronucleata;Spirotrichea;Euplotia;Aspidisca;	9120	0	0	0	0	0	0	0	0	0	0	0	0	0	2	0.000158655
439	Eukaryota;SAR;Alveolata;Ciliophora;Intramacronucleata;Spirotrichea;Hypotrichia;Hemiurosomoida;	14895	0	0	0	0	0	0	0	0	0	0	0	0	0	2	0.000158655
440	Eukaryota;SAR;Alveolata;Ciliophora;Intramacronucleata;Spirotrichea;Hypotrichia;Holosticha;	9142	0	0	0	0	0	0	4	0	0	0.000374076	3	2	0	2	0.000555291
441	Eukaryota;SAR;Alveolata;Ciliophora;Intramacronucleata;Spirotrichea;Hypotrichia;Stylonychia;	9172	0	0	0	0	0	0	0	3	0	0.000280557	0	0	1	2	0.000237982
442	Eukaryota;SAR;Alveolata;Dinoflagellata;Dinophyceae;Dinophysiales;Sinophysis;	13766	0	0	0	0	0	0	0	1	1	0.000187038	0	0	0	0	0
443	Eukaryota;SAR;Alveolata;Dinoflagellata;Dinophyceae;Gymnodiniphycidae;Gymnodinium clade;Lepidodinium;	9240	0	0	0	0	0	0	0	0	0	0	0	0	1	1	0.000158655
444	Eukaryota;SAR;Alveolata;Dinoflagellata;Dinophyceae;Gymnodiniphycidae;Incertae Sedis;Cochlodinium;	9251	0	0	2	0	0.000170271	0	0	0	0	0	0	0	0	0	0
445	Eukaryota;SAR;Alveolata;Dinoflagellata;Dinophyceae;Gymnodiniphycidae;Suessiaceae;Biecheleria;	13769	0	0	2	2	0.000340541	2	0	2	2	0.000561115	0	0	0	0	0
446	Eukaryota;SAR;Alveolata;Dinoflagellata;Dinophyceae;Gymnodiniphycidae;Suessiaceae;Symbiodinium;	9264	0	0	7	5	0.00102162	0	2	2	2	0.000561115	2	0	2	0	0.000317309
447	Eukaryota;SAR;Alveolata;Dinoflagellata;Dinophyceae;Peridiniphycidae;Gonyaulacales;Azadinium;	28768	0	0	0	0	0	0	0	0	0	0	1	1	1	1	0.000317309
448	Eukaryota;SAR;Alveolata;Dinoflagellata;Dinophyceae;Peridiniphycidae;Peridiniales;Peridiniopsis;	9311	0	3	3	2	0.000681083	0	0	0	0	0	0	0	1	2	0.000237982
449	Eukaryota;SAR;Alveolata;Dinoflagellata;Dinophyceae;Peridiniphycidae;Peridiniales;Peridinium;	9312	0	0	0	2	0.000170271	0	0	0	0	0	0	0	0	0	0
450	Eukaryota;SAR;Alveolata;Dinoflagellata;Dinophyceae;Peridiniphycidae;Podolampadaceae;Roscoffia;	9319	0	0	0	0	0	0	0	0	0	0	1	1	1	1	0.000317309
451	Eukaryota;SAR;Alveolata;Dinoflagellata;Dinophyceae;Peridiniphycidae;Thoracosphaeraceae;Cryptoperidiniopsis;	9321	0	2	0	0	0.000170271	0	0	3	2	0.000467596	0	0	0	0	0
452	Eukaryota;SAR;Alveolata;Dinoflagellata;Dinophyceae;Peridiniphycidae;Thoracosphaeraceae;Pfiesteria;	9323	0	0	0	0	0	0	0	0	0	0	0	0	2	0	0.000158655
453	Eukaryota;SAR;Alveolata;Incertae Sedis;Colponema;	13785	0	1	2	0	0.000255406	0	0	0	0	0	0	0	0	0	0
454	Eukaryota;SAR;Alveolata;Protalveolata;Chromerida;Chromera;	9362	0	0	0	0	0	0	0	2	0	0.000187038	0	0	0	0	0
455	Eukaryota;SAR;Alveolata;Protalveolata;Colpodellida;Colpodella;	9364	0	0	0	0	0	0	0	0	0	0	0	0	3	1	0.000317309
456	Eukaryota;SAR;Alveolata;Protalveolata;Perkinsidae;Parvilucifera;	9374	0	0	0	2	0.000170271	0	0	0	0	0	0	0	0	0	0
457	Eukaryota;SAR;Rhizaria;Cercozoa;Cercomonadidae;Cavernomonas;	9402	0	0	0	0	0	0	0	1	1	0.000187038	0	0	0	0	0
458	Eukaryota;SAR;Rhizaria;Cercozoa;Cercomonadidae;Cercomonas;	9403	1	2	7	7	0.0014473	3	6	9	4	0.00205742	14	15	21	21	0.00563224
459	Eukaryota;SAR;Rhizaria;Cercozoa;Cercomonadidae;Eocercomonas;	9404	0	0	0	0	0	0	1	1	1	0.000280557	0	0	1	1	0.000158655
460	Eukaryota;SAR;Rhizaria;Cercozoa;Cercomonadidae;Paracercomonas;	28776	1	2	5	3	0.000936489	11	10	9	9	0.00364725	14	15	10	14	0.00420435
461	Eukaryota;SAR;Rhizaria;Cercozoa;Glissomonadida;Allantion;	9418	0	0	0	0	0	0	0	0	0	0	2	5	2	6	0.00118991
462	Eukaryota;SAR;Rhizaria;Cercozoa;Glissomonadida;Bodomorpha;	9420	0	4	9	5	0.00153244	4	3	4	7	0.00168334	3	7	5	9	0.00190386
463	Eukaryota;SAR;Rhizaria;Cercozoa;Glissomonadida;Heteromita;	9421	0	50	56	46	0.0129406	8	8	14	16	0.00430188	18	6	24	10	0.00460098
464	Eukaryota;SAR;Rhizaria;Cercozoa;Glissomonadida;Orciraptor;	9422	0	4	2	0	0.000510812	1	2	0	1	0.000374076	0	0	0	0	0
465	Eukaryota;SAR;Rhizaria;Cercozoa;Glissomonadida;Viridiraptor;	9424	0	0	0	3	0.000255406	4	2	2	3	0.00102871	3	2	3	6	0.00111058
466	Eukaryota;SAR;Rhizaria;Cercozoa;Granofilosea;Massisteria;	9426	0	0	1	5	0.000510812	1	5	3	2	0.00102871	5	3	7	9	0.00190386
467	Eukaryota;SAR;Rhizaria;Cercozoa;Imbricatea;Marimonadida;Pseudopirsonia;	9431	0	0	0	0	0	0	0	0	0	0	1	0	1	0	0.000158655
468	Eukaryota;SAR;Rhizaria;Cercozoa;Imbricatea;Nudifila;	9433	0	0	0	0	0	0	0	0	0	0	1	0	0	1	0.000158655
469	Eukaryota;SAR;Rhizaria;Cercozoa;Imbricatea;Silicofilosea;Euglyphida;Euglyphidae;Euglypha;	9444	0	0	0	3	0.000255406	0	0	2	0	0.000187038	2	2	0	0	0.000317309
470	Eukaryota;SAR;Rhizaria;Cercozoa;Imbricatea;Silicofilosea;Euglyphida;Incertae Sedis;Tracheleuglypha;	9446	0	3	1	4	0.000681083	2	2	2	1	0.000654634	2	0	2	2	0.000475964
471	Eukaryota;SAR;Rhizaria;Cercozoa;Imbricatea;Silicofilosea;Euglyphida;Paulinellidae;Paulinella;	9449	0	6	4	3	0.00110676	3	1	4	3	0.00102871	0	0	2	0	0.000158655
472	Eukaryota;SAR;Rhizaria;Cercozoa;Imbricatea;Silicofilosea;Euglyphida;Trinematidae;Trinema;	9455	0	0	0	0	0	0	0	1	1	0.000187038	1	1	1	0	0.000237982
473	Eukaryota;SAR;Rhizaria;Cercozoa;Imbricatea;Silicofilosea;Thaumatomonadida;Peregriniidae;CCe;	9458	0	0	0	0	0	2	0	0	0	0.000187038	0	2	1	1	0.000317309
474	Eukaryota;SAR;Rhizaria;Cercozoa;Imbricatea;Silicofilosea;Thaumatomonadida;Thaumatomonadidae;Thaumatomonas;	9467	0	0	0	0	0	0	0	0	0	0	2	4	3	2	0.0008726
475	Eukaryota;SAR;Rhizaria;Cercozoa;Imbricatea;Spongomonadida;Spongomonas;	9469	0	1	0	2	0.000255406	2	2	0	4	0.000748153	4	4	6	5	0.00150722
476	Eukaryota;SAR;Rhizaria;Cercozoa;Incertae Sedis;Gymnophrys;	9473	2	5	5	7	0.00161757	7	12	9	10	0.00355373	14	14	18	19	0.00515627
477	Eukaryota;SAR;Rhizaria;Cercozoa;Incertae Sedis;Kraken;	28783	0	0	2	2	0.000340541	1	0	2	0	0.000280557	0	3	3	5	0.0008726
478	Eukaryota;SAR;Rhizaria;Cercozoa;Pansomonadida;Aurigamonas;	9492	0	0	0	0	0	0	0	0	0	0	2	0	1	2	0.000396637
479	Eukaryota;SAR;Rhizaria;Cercozoa;Thecofilosea;Cryomonadida;Rhizaspididae;Rhogostoma;	9522	1	5	16	23	0.00383109	1	1	2	3	0.000654634	11	8	8	13	0.00317309
480	Eukaryota;SAR;Rhizaria;Cercozoa;Thecofilosea;Incertae Sedis;Lecythium;	14941	0	0	0	2	0.000170271	0	0	0	0	0	1	0	2	2	0.000396637
481	Eukaryota;SAR;Rhizaria;Cercozoa;Thecofilosea;Incertae Sedis;Pseudodifflugia;	9528	0	2	2	2	0.000510812	0	0	4	4	0.000748153	0	0	0	0	0
482	Eukaryota;SAR;Rhizaria;Retaria;Polycystinea;Collodaria;Collophidium;	14943	0	0	0	2	0.000170271	0	0	0	0	0	0	0	0	0	0
483	Eukaryota;SAR;Stramenopiles;Bicosoecida;Bicosoeca;	9631	0	0	2	4	0.000510812	0	1	2	2	0.000467596	14	11	10	9	0.0034904
484	Eukaryota;SAR;Stramenopiles;Bicosoecida;Siluania;	13807	0	0	0	2	0.000170271	0	0	0	0	0	0	0	0	0	0
485	Eukaryota;SAR;Stramenopiles;Incertae Sedis;Blastocystis;	13813	0	3	4	0	0.000595948	0	0	0	2	0.000187038	0	1	3	0	0.000317309
486	Eukaryota;SAR;Stramenopiles;Incertae Sedis;Pirsonia;	9650	0	0	0	0	0	0	0	0	0	0	1	0	0	2	0.000237982
487	Eukaryota;SAR;Stramenopiles;Labyrinthulomycetes;Labyrinthulaceae;Labyrinthula;	13821	0	0	1	4	0.000425677	0	0	0	0	0	0	0	4	2	0.000475964
488	Eukaryota;SAR;Stramenopiles;Labyrinthulomycetes;Thraustochytriaceae;Aplanochytrium;	9666	2	0	2	0	0.000340541	0	1	0	1	0.000187038	0	0	0	0	0
489	Eukaryota;SAR;Stramenopiles;Labyrinthulomycetes;Thraustochytriaceae;Thraustochytrium;	9674	0	0	0	0	0	0	0	0	0	0	1	1	0	0	0.000158655
490	Eukaryota;SAR;Stramenopiles;Ochrophyta;Bolidomonas;	9728	1	1	2	4	0.000681083	0	0	0	0	0	0	0	0	0	0
491	Eukaryota;SAR;Stramenopiles;Ochrophyta;Chrysophyceae;Chromulinales;Chrysamoeba;	9740	0	0	0	0	0	0	2	2	4	0.000748153	0	0	0	0	0
492	Eukaryota;SAR;Stramenopiles;Ochrophyta;Chrysophyceae;Chromulinales;Cyclonexis;	9743	0	0	0	0	0	0	0	0	0	0	1	1	0	1	0.000237982
493	Eukaryota;SAR;Stramenopiles;Ochrophyta;Chrysophyceae;Chromulinales;JBNA46;	9744	0	2	0	3	0.000425677	4	4	3	4	0.00140279	4	1	3	9	0.00134856
494	Eukaryota;SAR;Stramenopiles;Ochrophyta;Chrysophyceae;Chromulinales;Oikomonas;	9746	3	2	3	2	0.000851354	7	6	3	7	0.00215094	2	2	6	7	0.00134856
495	Eukaryota;SAR;Stramenopiles;Ochrophyta;Chrysophyceae;Chromulinales;Poterioochromonas;	9748	0	0	0	0	0	0	0	0	0	0	4	2	4	2	0.000951928
496	Eukaryota;SAR;Stramenopiles;Ochrophyta;Chrysophyceae;Chromulinales;Poteriospumella;	28835	24	33	62	48	0.0142176	35	24	46	30	0.0126251	11	4	23	18	0.00444233
497	Eukaryota;SAR;Stramenopiles;Ochrophyta;Chrysophyceae;Chromulinales;Spumella;	9749	0	0	2	0	0.000170271	2	1	2	1	0.000561115	5	5	7	4	0.00166587
498	Eukaryota;SAR;Stramenopiles;Ochrophyta;Chrysophyceae;Hibberdiales;Chromophyton;	9759	0	0	2	0	0.000170271	0	0	0	0	0	0	0	0	0	0
499	Eukaryota;SAR;Stramenopiles;Ochrophyta;Chrysophyceae;Hibberdiales;Lagynion;	9761	0	0	0	0	0	0	0	0	0	0	0	0	0	2	0.000158655
500	Eukaryota;SAR;Stramenopiles;Ochrophyta;Chrysophyceae;Ochromonadales;Epipyxis;	9771	0	0	0	0	0	0	0	0	0	0	0	0	0	2	0.000158655
501	Eukaryota;SAR;Stramenopiles;Ochrophyta;Chrysophyceae;Ochromonadales;Ochromonas;	9772	31	102	184	110	0.0363528	95	84	128	141	0.0418966	53	51	143	139	0.0306203
502	Eukaryota;SAR;Stramenopiles;Ochrophyta;Chrysophyceae;Ochromonadales;Paraphysomonas;	9773	2	10	22	16	0.00425677	23	30	32	39	0.0115964	31	38	43	29	0.0111851
503	Eukaryota;SAR;Stramenopiles;Ochrophyta;Diatomea;Bacillariophytina;Bacillariophyceae;Achnanthidium;	9787	3	0	2	3	0.000681083	2	5	4	2	0.00121575	4	6	4	8	0.0017452
504	Eukaryota;SAR;Stramenopiles;Ochrophyta;Diatomea;Bacillariophytina;Bacillariophyceae;Amphora;	9790	2	0	5	8	0.00127703	1	3	6	0	0.000935191	3	2	7	3	0.00118991
505	Eukaryota;SAR;Stramenopiles;Ochrophyta;Diatomea;Bacillariophytina;Bacillariophyceae;Bacillaria;	9794	0	0	0	2	0.000170271	0	0	1	1	0.000187038	0	0	0	0	0
506	Eukaryota;SAR;Stramenopiles;Ochrophyta;Diatomea;Bacillariophytina;Bacillariophyceae;Cocconeis;	9798	247	27	78	219	0.0486123	704	826	682	721	0.274292	605	721	656	678	0.211011
507	Eukaryota;SAR;Stramenopiles;Ochrophyta;Diatomea;Bacillariophytina;Bacillariophyceae;Craticula;	9799	0	0	7	8	0.00127703	2	2	3	0	0.000654634	4	0	2	4	0.000793273
508	Eukaryota;SAR;Stramenopiles;Ochrophyta;Diatomea;Bacillariophytina;Bacillariophyceae;Cymbella;	9802	11	6	9	14	0.00340541	27	19	10	15	0.00663986	22	10	8	13	0.00420435
509	Eukaryota;SAR;Stramenopiles;Ochrophyta;Diatomea;Bacillariophytina;Bacillariophyceae;Diadesmis;	9804	0	0	4	2	0.000510812	1	1	3	2	0.000654634	0	0	0	0	0
510	Eukaryota;SAR;Stramenopiles;Ochrophyta;Diatomea;Bacillariophytina;Bacillariophyceae;Diploneis;	9807	0	2	2	3	0.000595948	0	0	0	0	0	2	0	2	3	0.000555291
511	Eukaryota;SAR;Stramenopiles;Ochrophyta;Diatomea;Bacillariophytina;Bacillariophyceae;Encyonema;	9808	0	0	0	0	0	0	0	0	0	0	0	0	4	3	0.000555291
512	Eukaryota;SAR;Stramenopiles;Ochrophyta;Diatomea;Bacillariophytina;Bacillariophyceae;Entomoneis;	9809	0	0	2	1	0.000255406	0	0	0	0	0	0	0	0	0	0
513	Eukaryota;SAR;Stramenopiles;Ochrophyta;Diatomea;Bacillariophytina;Bacillariophyceae;Epithemia;	9811	0	0	4	1	0.000425677	1	1	5	1	0.000748153	0	1	1	3	0.000396637
514	Eukaryota;SAR;Stramenopiles;Ochrophyta;Diatomea;Bacillariophytina;Bacillariophyceae;Fistulifera;	9813	0	0	1	7	0.000681083	0	3	1	0	0.000374076	2	1	2	4	0.000713946
515	Eukaryota;SAR;Stramenopiles;Ochrophyta;Diatomea;Bacillariophytina;Bacillariophyceae;Geissleria;	13834	0	0	0	0	0	0	2	0	0	0.000187038	0	0	0	0	0
516	Eukaryota;SAR;Stramenopiles;Ochrophyta;Diatomea;Bacillariophytina;Bacillariophyceae;Gomphonema;	9816	51	19	46	152	0.0228163	13	15	44	9	0.00757505	150	155	131	143	0.0459305
517	Eukaryota;SAR;Stramenopiles;Ochrophyta;Diatomea;Bacillariophytina;Bacillariophyceae;Gyrosigma;	9817	0	0	0	0	0	0	0	0	0	0	0	0	2	0	0.000158655
518	Eukaryota;SAR;Stramenopiles;Ochrophyta;Diatomea;Bacillariophytina;Bacillariophyceae;Lemnicula;	9819	0	0	0	3	0.000255406	0	0	0	0	0	0	2	1	1	0.000317309
519	Eukaryota;SAR;Stramenopiles;Ochrophyta;Diatomea;Bacillariophytina;Bacillariophyceae;Navicula;	9821	2	0	5	13	0.00170271	3	10	9	5	0.00252502	15	13	16	14	0.00460098
520	Eukaryota;SAR;Stramenopiles;Ochrophyta;Diatomea;Bacillariophytina;Bacillariophyceae;Neidium;	9822	0	0	0	2	0.000170271	0	0	0	0	0	0	0	0	0	0
521	Eukaryota;SAR;Stramenopiles;Ochrophyta;Diatomea;Bacillariophytina;Bacillariophyceae;Nitzschia;	9823	9	6	16	30	0.00519326	7	15	18	13	0.00495651	14	20	28	26	0.0069808
522	Eukaryota;SAR;Stramenopiles;Ochrophyta;Diatomea;Bacillariophytina;Bacillariophyceae;Pinnularia;	9825	3	5	13	17	0.00323514	0	7	3	5	0.00140279	0	1	2	3	0.000475964
523	Eukaryota;SAR;Stramenopiles;Ochrophyta;Diatomea;Bacillariophytina;Bacillariophyceae;Placoneis;	9826	0	0	2	1	0.000255406	0	3	1	3	0.000654634	0	0	0	2	0.000158655
524	Eukaryota;SAR;Stramenopiles;Ochrophyta;Diatomea;Bacillariophytina;Bacillariophyceae;Planothidium;	9827	0	2	6	9	0.0014473	1	12	7	6	0.0024315	3	4	2	1	0.000793273
525	Eukaryota;SAR;Stramenopiles;Ochrophyta;Diatomea;Bacillariophytina;Bacillariophyceae;Pleurosigma;	9828	3	3	4	2	0.00102162	4	3	0	5	0.00112223	0	0	0	0	0
526	Eukaryota;SAR;Stramenopiles;Ochrophyta;Diatomea;Bacillariophytina;Bacillariophyceae;Pseudo-nitzschia;	9830	0	0	1	3	0.000340541	0	3	0	0	0.000280557	0	0	1	1	0.000158655
527	Eukaryota;SAR;Stramenopiles;Ochrophyta;Diatomea;Bacillariophytina;Bacillariophyceae;Rhaphoneis;	9833	0	0	0	0	0	0	0	0	0	0	0	1	2	0	0.000237982
528	Eukaryota;SAR;Stramenopiles;Ochrophyta;Diatomea;Bacillariophytina;Bacillariophyceae;Rhopalodia;	9834	10	2	38	8	0.00493785	7	10	31	15	0.0058917	5	6	10	7	0.00222116
529	Eukaryota;SAR;Stramenopiles;Ochrophyta;Diatomea;Bacillariophytina;Bacillariophyceae;Sellaphoraceae;Eolimna;	50906	0	0	0	0	0	0	0	0	0	0	0	1	1	3	0.000396637
530	Eukaryota;SAR;Stramenopiles;Ochrophyta;Diatomea;Bacillariophytina;Bacillariophyceae;Sellaphoraceae;Fallacia;	50907	0	0	0	3	0.000255406	0	0	0	2	0.000187038	0	0	0	0	0
531	Eukaryota;SAR;Stramenopiles;Ochrophyta;Diatomea;Bacillariophytina;Bacillariophyceae;Sellaphoraceae;Sellaphora;	50908	2	2	3	24	0.0026392	4	12	5	5	0.0024315	8	6	15	15	0.0034904
532	Eukaryota;SAR;Stramenopiles;Ochrophyta;Diatomea;Bacillariophytina;Bacillariophyceae;Staurotropis;	28842	0	0	0	0	0	0	0	1	1	0.000187038	0	0	0	0	0
533	Eukaryota;SAR;Stramenopiles;Ochrophyta;Diatomea;Bacillariophytina;Bacillariophyceae;Surirella;	9839	1	0	0	2	0.000255406	2	0	2	0	0.000374076	0	0	0	0	0
534	Eukaryota;SAR;Stramenopiles;Ochrophyta;Diatomea;Bacillariophytina;Mediophyceae;Chaetoceros;	9850	0	1	1	1	0.000255406	0	0	0	0	0	0	0	0	0	0
535	Eukaryota;SAR;Stramenopiles;Ochrophyta;Diatomea;Bacillariophytina;Mediophyceae;Cyclotella;	9851	0	0	4	2	0.000510812	0	0	0	0	0	3	2	2	2	0.000713946
536	Eukaryota;SAR;Stramenopiles;Ochrophyta;Diatomea;Bacillariophytina;Mediophyceae;Discostella;	9854	0	5	5	7	0.0014473	0	2	1	2	0.000467596	2	0	2	2	0.000475964
537	Eukaryota;SAR;Stramenopiles;Ochrophyta;Diatomea;Bacillariophytina;Mediophyceae;Lauderia;	9862	0	0	0	0	0	0	0	0	0	0	0	1	1	0	0.000158655
538	Eukaryota;SAR;Stramenopiles;Ochrophyta;Diatomea;Bacillariophytina;Mediophyceae;Pleurosira;	9876	0	4	3	8	0.00127703	3	2	0	0	0.000467596	0	0	0	0	0
539	Eukaryota;SAR;Stramenopiles;Ochrophyta;Diatomea;Bacillariophytina;Mediophyceae;Skeletonema;	9881	0	0	0	0	0	1	1	0	1	0.000280557	0	0	0	0	0
540	Eukaryota;SAR;Stramenopiles;Ochrophyta;Diatomea;Bacillariophytina;Mediophyceae;Stephanodiscus;	9882	0	1	1	1	0.000255406	0	0	0	0	0	0	0	0	0	0
541	Eukaryota;SAR;Stramenopiles;Ochrophyta;Diatomea;Bacillariophytina;Mediophyceae;Thalassiosira;	9884	2	5	7	3	0.0014473	0	0	1	1	0.000187038	2	2	0	2	0.000475964
542	Eukaryota;SAR;Stramenopiles;Ochrophyta;Diatomea;Coscinodiscophytina;Fragilariales;Fragilaria;	9903	0	0	0	2	0.000170271	3	2	3	2	0.000935191	0	0	0	0	0
543	Eukaryota;SAR;Stramenopiles;Ochrophyta;Diatomea;Coscinodiscophytina;Fragilariales;Hyalosira;	9907	0	0	2	2	0.000340541	0	0	0	0	0	0	0	1	1	0.000158655
544	Eukaryota;SAR;Stramenopiles;Ochrophyta;Diatomea;Coscinodiscophytina;Fragilariales;Hyalosynedra;	9908	0	0	0	0	0	0	0	0	0	0	0	0	2	0	0.000158655
545	Eukaryota;SAR;Stramenopiles;Ochrophyta;Diatomea;Coscinodiscophytina;Fragilariales;Licmophora;	9909	0	1	1	2	0.000340541	1	0	1	2	0.000374076	0	0	0	0	0
546	Eukaryota;SAR;Stramenopiles;Ochrophyta;Diatomea;Coscinodiscophytina;Fragilariales;Stauroforma;	49991	0	1	0	1	0.000170271	0	0	0	0	0	0	0	0	0	0
547	Eukaryota;SAR;Stramenopiles;Ochrophyta;Diatomea;Coscinodiscophytina;Fragilariales;Staurosira;	9921	0	0	2	0	0.000170271	0	0	0	0	0	1	0	1	3	0.000396637
548	Eukaryota;SAR;Stramenopiles;Ochrophyta;Diatomea;Coscinodiscophytina;Fragilariales;Ulnaria;	9927	10	2	15	8	0.00297974	5	8	10	7	0.00280557	20	19	6	6	0.00404569
549	Eukaryota;SAR;Stramenopiles;Ochrophyta;Diatomea;Coscinodiscophytina;Melosirids;Aulacoseira;	9929	2	0	0	2	0.000340541	0	0	0	0	0	0	0	0	0	0
550	Eukaryota;SAR;Stramenopiles;Ochrophyta;Diatomea;Coscinodiscophytina;Melosirids;Melosira;	9932	2	3	3	10	0.00153244	1	1	1	1	0.000374076	1	3	3	3	0.000793273
551	Eukaryota;SAR;Stramenopiles;Ochrophyta;Diatomea;Coscinodiscophytina;Rhizosolenids;Tenuicylindrus;	9939	0	0	0	0	0	0	0	0	0	0	1	0	1	0	0.000158655
552	Eukaryota;SAR;Stramenopiles;Ochrophyta;Dictyochophyceae;Pedinellales;Pteridomonas;	9954	0	0	0	0	0	0	0	0	0	0	2	1	0	0	0.000237982
553	Eukaryota;SAR;Stramenopiles;Ochrophyta;Eustigmatophyceae;Eustigmatales;Goniochloris;	13857	2	21	23	26	0.00612975	4	5	15	9	0.00308613	4	1	8	2	0.00118991
554	Eukaryota;SAR;Stramenopiles;Ochrophyta;Eustigmatophyceae;Eustigmatales;Monodus;	13858	0	2	2	2	0.000510812	0	0	2	0	0.000187038	0	0	0	0	0
555	Eukaryota;SAR;Stramenopiles;Ochrophyta;Eustigmatophyceae;Eustigmatales;Pseudocharaciopsis;	13861	3	22	27	16	0.0057892	6	9	9	9	0.00308613	8	11	12	14	0.00356973
556	Eukaryota;SAR;Stramenopiles;Ochrophyta;Eustigmatophyceae;Eustigmatales;Trachydiscus;	13863	0	2	10	4	0.00136217	0	2	6	1	0.000841672	2	0	3	2	0.000555291
557	Eukaryota;SAR;Stramenopiles;Ochrophyta;Eustigmatophyceae;Eustigmatales;Vacuoliviride;	28851	2	3	7	6	0.00153244	2	0	1	0	0.000280557	2	0	0	0	0.000158655
558	Eukaryota;SAR;Stramenopiles;Ochrophyta;Eustigmatophyceae;Eustigmatales;Vischeria;	13864	0	0	2	0	0.000170271	0	0	0	0	0	0	0	0	0	0
559	Eukaryota;SAR;Stramenopiles;Ochrophyta;Phaeothamniophyceae;Pleurochloridales;Tetrasporopsis;	10040	0	0	0	2	0.000170271	0	0	0	0	0	0	0	0	0	0
560	Eukaryota;SAR;Stramenopiles;Ochrophyta;Xanthophyceae;Mischococcales;Bumilleriopsis;	14960	0	5	4	8	0.0014473	1	1	0	1	0.000280557	0	0	0	0	0
561	Eukaryota;SAR;Stramenopiles;Ochrophyta;Xanthophyceae;Tribonematales;Ophiocytium;	10071	0	0	3	2	0.000425677	0	1	1	0	0.000187038	0	0	0	0	0
562	Eukaryota;SAR;Stramenopiles;Ochrophyta;Xanthophyceae;Tribonematales;Tribonema;	10074	0	0	1	3	0.000340541	0	0	0	0	0	0	0	0	0	0
563	Eukaryota;SAR;Stramenopiles;Peronosporomycetes;Achlya;	10084	0	0	1	3	0.000340541	6	13	0	2	0.0019639	3	2	2	6	0.00103125
564	Eukaryota;SAR;Stramenopiles;Peronosporomycetes;Aphanomyces;	10085	2	5	6	19	0.00272433	53	31	2	8	0.0087908	24	20	15	16	0.00594955
565	Eukaryota;SAR;Stramenopiles;Peronosporomycetes;Apodachlya;	10087	0	1	0	1	0.000170271	0	0	0	0	0	0	0	0	0	0
566	Eukaryota;SAR;Stramenopiles;Peronosporomycetes;Halodaphnea;	14968	0	0	0	0	0	0	0	3	0	0.000280557	2	0	0	0	0.000158655
567	Eukaryota;SAR;Stramenopiles;Peronosporomycetes;Haptoglossa;	10092	2	2	2	5	0.000936489	2	4	2	1	0.000841672	2	0	2	0	0.000317309
568	Eukaryota;SAR;Stramenopiles;Peronosporomycetes;Lagenidium;	10093	0	2	1	1	0.000340541	0	0	2	0	0.000187038	2	2	3	3	0.000793273
569	Eukaryota;SAR;Stramenopiles;Peronosporomycetes;Leptolegnia;	10094	13	5	3	5	0.00221352	0	9	0	10	0.00177686	36	48	52	53	0.0149929
570	Eukaryota;SAR;Stramenopiles;Peronosporomycetes;Olpidiopsis;	10096	1	2	1	1	0.000425677	2	3	2	4	0.00102871	3	4	7	5	0.00150722
571	Eukaryota;SAR;Stramenopiles;Peronosporomycetes;Phytophthora;	10098	11	2	3	3	0.00161757	0	0	0	0	0	0	0	0	0	0
572	Eukaryota;SAR;Stramenopiles;Peronosporomycetes;Pythium;	10099	62	69	121	131	0.0326068	15	11	25	9	0.00561115	25	42	40	33	0.0111058
573	Eukaryota;SAR;Stramenopiles;Peronosporomycetes;Salispina;	28856	0	0	0	0	0	0	0	0	0	0	2	1	1	2	0.000475964
574	Eukaryota;SAR;Stramenopiles;Peronosporomycetes;Saprolegnia;	10100	1	1	3	2	0.000595948	2	2	0	1	0.000467596	13	13	9	9	0.0034904
575	Eukaryota;SAR;Stramenopiles;Peronosporomycetes;Sapromyces;	10101	0	0	0	2	0.000170271	0	2	0	0	0.000187038	0	0	0	0	0
	unidentified		340	1030	1724	2026	0.434531	531	725	1117	897	0.305808	776	745	1025	961	0.278201
