# Supplementary material for: Spatial Variation of Cladophora Epiphytes in the Nan River, Thailand
Source: Plants (Basel). 2021 Oct 22;10(11):2266. doi: 10.3390/plants10112266 (PMC8622721; doi:10.3390/plants10112266)
Supplement: Supplementary file 1 [file plants-10-02266-s001.zip › TABLE S1.xlsx]

## Sheet: Sheet1
Gene	Primer sequences (5’-3’)	Condition	Temperature/time
16S rRNA region V3-V4	341F: CCTACGGGNGGCWGCAG [1]	Initial denaturation	94 °C /3 min
	805R: GACTACHVGGGTATCTAATCC [1]	Denaturation	98 °C /20 sec
		Annealing	55 °C /30 sec
		Extension	72 °C /30 sec
		Final extension	72 °C /5 min
		Number of cycles	25
18S rRNA region V4	Reuk454FWD1: CCAGCASCYGCGGTAATTCC [2]	Initial denaturation	98 °C /2 min
	V4r: CCTTCYGCAGGTTCACCTA [2]	Denaturation	98 °C /20 sec
		Annealing	50 °C /30 sec
		Extension	72 °C /30 sec
		Final extension	72 °C /1 min
		Number of cycles	28
ITS	ITS-1F: CTTGGTCATTTAGAGGAAGTAA [3]	Initial denaturation	94 °C /3 min
	ITS-2R: GCTGCGTTCTTCATCGATGC [4]	Denaturation	98 °C /20 sec
		Annealing	60 °C /30 sec
		Extension	72 °C /30 sec
		Final extension	72 °C /5 min
		Number of cycles	25
Reference
1. Klindworth, A.; Pruesse, E.; Schweer, T.; Peplles, J.; Quast, C.; Horn, M.; Glöckner, F.O. Evaluation of general 16S ribosomal RNA gene PCR primers for classical and next‐generation sequencing‐based diversity studies. Nucleic Acids Res. 2013, 41, e1, doi:10.1093/nar/gks808.
2. Bradley, I.M.; Pinto, A.J.; Guest, J.S. Design and evaluation of Illumina MiSeq-compatible, 18S rRNA gene-specific primers for improved characterization of mixed phototrophic communities. Appl. Environ. Microbiol. 2016, 82, 5878–5891, doi: 10.1128/AEM.01630-16.
3. Gardes, M.; Bruns, T.D. ITS primers with enhanced specificity for basidiomycetes‐application to the identification of mycorrhizae and rusts. Mol. Ecol. 1993, 2, 113–118, doi:10.1111/j.1365-294X.1993.tb00005.x.
4. White, T.J.; Bruns, T.; Lee, S.; Taylor, J. Amplification and direct sequencing of fungal ribosomal RNA genes for phylogenetics. In PCR protocols: a guide to methods and applications; Innis, M.A., Gelfand, D.H., Eds.; Academic Press, Inc., London, UK, 1990; pp. 315–322.
