# Supplementary material for: Spatial Variation of Cladophora Epiphytes in the Nan River, Thailand
Source: Plants (Basel). 2021 Oct 22;10(11):2266. doi: 10.3390/plants10112266 (PMC8622721; doi:10.3390/plants10112266)
Supplement: Supplementary file 1 [file plants-10-02266-s001.zip › TABLE S2_revised.xlsx]

## Sheet: KYGUDN9A016-Alignment-Descripti
Description	Max Score	Total Score	Query Cover	E value	Per. ident	Acc. Len	Accession
Cladophora sp. TB1461 18S ribosomal RNA gene partial sequence	451	451	98%	1e-122	99.6	1696	KU904721.1
Cladophora sp. TB1439 18S ribosomal RNA gene partial sequence	451	451	98%	1e-122	99.6	1692	KU904720.1
Cladophora sp. TB1401 18S ribosomal RNA gene partial sequence	451	451	98%	1e-122	99.6	1694	KU904718.1
Cladophora sp. YN1402 18S ribosomal RNA gene partial sequence	451	451	98%	1e-122	99.6	1703	KU904717.1
Cladophora sp. YN1401 18S ribosomal RNA gene partial sequence	451	451	98%	1e-122	99.6	1694	KU904716.1
Cladophora sp. YN1303 18S ribosomal RNA gene partial sequence	451	451	98%	1e-122	99.6	1690	KU904715.1
Cladophora sp. FJ1301 18S ribosomal RNA gene partial sequence	451	451	98%	1e-122	99.6	1712	KU904713.1
Cladophora sp. HLJ1408 18S ribosomal RNA gene partial sequence	451	451	98%	1e-122	99.6	1689	KU904706.1
Cladophora sp. HLJ1407 18S ribosomal RNA gene partial sequence	451	451	98%	1e-122	99.6	1691	KU904705.1
Cladophora sp. HLJ1406 18S ribosomal RNA gene partial sequence	451	451	98%	1e-122	99.6	1690	KU904704.1
Cladophora sp. HLJ1405 18S ribosomal RNA gene partial sequence	451	451	98%	1e-122	99.6	1701	KU904703.1
Cladophora sp. HLJ1404 18S ribosomal RNA gene partial sequence	451	451	98%	1e-122	99.6	1703	KU904702.1
Cladophora sp. HLJ1403 18S ribosomal RNA gene partial sequence	451	451	98%	1e-122	99.6	1696	KU904701.1
Cladophora sp. HLJ1402 18S ribosomal RNA gene partial sequence	451	451	98%	1e-122	99.6	1695	KU904700.1
Cladophora sp. HEN1508 18S ribosomal RNA gene partial sequence	451	451	98%	1e-122	99.6	1696	KU904697.1
Cladophora sp. HEN1504 18S ribosomal RNA gene partial sequence	451	451	98%	1e-122	99.6	1661	KU904694.1
Cladophora sp. HEN1418 18S ribosomal RNA gene partial sequence	451	451	98%	1e-122	99.6	1705	KU904691.1
Cladophora sp. HEN1417 18S ribosomal RNA gene partial sequence	451	451	98%	1e-122	99.6	1710	KU904690.1
Cladophora sp. HEN1414 18S ribosomal RNA gene partial sequence	451	451	98%	1e-122	99.6	1691	KU904688.1
Cladophora sp. HEN1411 18S ribosomal RNA gene partial sequence	451	451	98%	1e-122	99.6	1704	KU904687.1
Cladophora sp. HEN1403 18S ribosomal RNA gene partial sequence	451	451	98%	1e-122	99.6	1718	KU904683.1
Cladophora sp. HUN1444 18S ribosomal RNA gene partial sequence	451	451	98%	1e-122	99.6	1700	KU904680.1
Cladophora sp. HUN1441 18S ribosomal RNA gene partial sequence	451	451	98%	1e-122	99.6	1701	KU904679.1
Cladophora sp. HUN1438 18S ribosomal RNA gene partial sequence	451	451	98%	1e-122	99.6	1739	KU904677.1
Cladophora sp. HUN1436 18S ribosomal RNA gene partial sequence	451	451	98%	1e-122	99.6	1688	KU904675.1
Cladophora sp. HUN1435 18S ribosomal RNA gene partial sequence	451	451	98%	1e-122	99.6	1698	KU904674.1
Cladophora sp. HUN1433 18S ribosomal RNA gene partial sequence	451	451	98%	1e-122	99.6	1697	KU904673.1
Cladophora sp. HUN1428 18S ribosomal RNA gene partial sequence	451	451	98%	1e-122	99.6	1734	KU904670.1
Cladophora sp. HUN1423 18S ribosomal RNA gene partial sequence	451	451	98%	1e-122	99.6	1696	KU904668.1
Cladophora sp. HUN1419 18S ribosomal RNA gene partial sequence	451	451	98%	1e-122	99.6	1719	KU904667.1
Cladophora sp. HUN1415 18S ribosomal RNA gene partial sequence	451	451	98%	1e-122	99.6	1703	KU904664.1
Cladophora sp. HUN1414 18S ribosomal RNA gene partial sequence	451	451	98%	1e-122	99.6	1722	KU904663.1
Cladophora sp. HUN1413 18S ribosomal RNA gene partial sequence	451	451	98%	1e-122	99.6	1723	KU904662.1
Cladophora sp. HUN1412 18S ribosomal RNA gene partial sequence	451	451	98%	1e-122	99.6	1700	KU904661.1
Cladophora sp. HUN1407 18S ribosomal RNA gene partial sequence	451	451	98%	1e-122	99.6	1704	KU904659.1
Cladophora sp. HUN1402 18S ribosomal RNA gene partial sequence	451	451	98%	1e-122	99.6	1709	KU904657.1
Cladophora sp. HB1503 18S ribosomal RNA gene partial sequence	451	451	98%	1e-122	99.6	1701	KU904655.1
Cladophora sp. HB1502 18S ribosomal RNA gene partial sequence	451	451	98%	1e-122	99.6	1689	KU904654.1
Cladophora sp. HB1426 18S ribosomal RNA gene partial sequence	451	451	98%	1e-122	99.6	1717	KU904652.1
Cladophora sp. HB1425 18S ribosomal RNA gene partial sequence	451	451	98%	1e-122	99.6	1735	KU904651.1
Cladophora sp. HB1413 18S ribosomal RNA gene partial sequence	451	451	98%	1e-122	99.6	1723	KU904647.1
Cladophora sp. TS1306 18S ribosomal RNA gene partial sequence	451	451	98%	1e-122	99.6	1724	KU904644.1
Uncultured eukaryote isolate OTU_681 small subunit ribosomal RNA gene partial sequence	451	451	98%	1e-122	99.6	378	MN189356.1
Uncultured eukaryote isolate OTU_202 small subunit ribosomal RNA gene partial sequence	451	451	98%	1e-122	99.6	378	MN188283.1
Cladophora glomerata partial 18S rRNA gene specimen voucher WELT: A033724 isolate Q41	451	451	98%	1e-122	99.6	1656	LS974894.1
Cladophora glomerata partial 18S rRNA gene specimen voucher WELT: A033722 isolate Q39	451	451	98%	1e-122	99.6	1641	LS974893.1
Cladophora glomerata partial 18S rRNA gene specimen voucher WELT: A033694 isolate P92	451	451	98%	1e-122	99.6	1030	LS974892.1
Cladophora globulina partial 18S rRNA gene specimen voucher WELT: A033721 isolate Q37	451	451	98%	1e-122	99.6	1674	LS974888.1
Cladophora fracta partial 18S rRNA gene specimen voucher WELT: A033723 isolate Q40"	451	451	98%	1e-122	99.6	1681	LS974887.1
Cladophora albida voucher NCweed-1520 18S small subunit ribosomal RNA gene partial sequence	451	451	98%	1e-122	99.6	1672	KX281856.1
Cladophora albida voucher NCweed-1548 18S small subunit ribosomal RNA gene partial sequence	451	451	98%	1e-122	99.6	1655	KX281850.1
Cladophora sp. D73 partial 18S rRNA gene specimen voucher WELT: A033223 isolate D73	451	451	98%	1e-122	99.6	1646	LT607388.1
Cladophora sp. D23 partial 18S rRNA gene isolate D23	451	451	98%	1e-122	99.6	1647	LT607385.1
Cladophora vagabunda partial 18S rRNA gene isolate A74	451	451	98%	1e-122	99.6	1648	LT607383.1
Cladophora vagabunda partial 18S rRNA gene specimen voucher GENT: MX0343 isolate F1056	451	451	98%	1e-122	99.6	1629	LT607382.1
Cladophora cf. submarina F227 partial 18S rRNA gene specimen voucher GENT: Csub1 = CsubBo isolate F227	451	451	98%	1e-122	99.6	1503	LT607380.1
Cladophora sericea partial 18S rRNA gene specimen voucher WELT: A033243 isolate E55	451	451	98%	1e-122	99.6	1646	LT607379.1
Cladophora cf. rivularis H28 partial 18S rRNA gene specimen voucher WELT: A033264 isolate H28	451	451	98%	1e-122	99.6	1648	LT607373.1
Cladophora cf. rivularis H29 partial 18S rRNA gene specimen voucher WELT: A033265 isolate H29	451	451	98%	1e-122	99.6	1648	LT607372.1
Cladophora lehmanniana partial 18S rRNA gene specimen voucher WELT: A033279 isolate J33	451	451	98%	1e-122	99.6	1647	LT607364.1
Cladophora cf. glomerata P02 partial 18S rRNA gene specimen voucher WELT: A033290 isolate P02	451	451	98%	1e-122	99.6	1651	LT607359.1
Cladophora cf. globulina B50 partial 18S rRNA gene specimen voucher WELT: A033182 isolate B50	451	451	98%	1e-122	99.6	1648	LT607356.1
Cladophora columbiana partial 18S rRNA gene specimen voucher WELT: OR 1949 isolate H09	451	451	98%	1e-122	99.6	1648	LT607353.1
Cladophora capensis partial 18S rRNA gene specimen voucher WELT: A033161 isolate A69	451	451	98%	1e-122	99.6	1646	LT607351.1
Cladophora glomerata voucher ARS05456_00001 18S ribosomal RNA gene partial sequence	451	451	98%	1e-122	99.6	681	KM676911.1
Cladophora glomerata voucher ARS05452_00001 18S ribosomal RNA gene partial sequence	451	451	98%	1e-122	99.6	681	KM676891.1
Cladophora glomerata voucher ARS04411_00001 18S ribosomal RNA gene partial sequence	451	451	98%	1e-122	99.6	681	KM676885.1
Cladophora glomerata voucher ARS04069_00001 18S ribosomal RNA gene partial sequence	451	451	98%	1e-122	99.6	681	KM676884.1
Cladophora sp. HB1206 18S ribosomal RNA gene partial sequence	451	451	98%	1e-122	99.6	1711	KC898947.1
Cladophora sp. CS1401 small subunit ribosomal RNA gene partial sequence	451	451	98%	1e-122	99.6	1723	MZ536899.1
Cladophora sp. CS3202 small subunit ribosomal RNA gene partial sequence	451	451	98%	1e-122	99.6	1723	MZ536902.1
Uncultured Chlorophyta clone Otu000102 small subunit ribosomal RNA gene partial sequence	451	451	98%	1e-122	99.6	343	MZ481952.1
Cladophora hutchinsiae gene for 18S ribosomal RNA partial sequence	451	451	98%	1e-122	99.6	1625	AB807627.1
Cladophora albida voucher AST2010006 18S ribosomal RNA gene partial sequence	451	451	98%	1e-122	99.6	838	JQ308264.1
Cladophora fascicularis voucher AST2010014 18S ribosomal RNA gene partial sequence	451	451	98%	1e-122	99.6	839	JQ308269.1
Cladophora albida voucher AST2010012 18S ribosomal RNA gene partial sequence	451	451	98%	1e-122	99.6	840	JQ308267.1
Cladophora glomerata 2-CL-2019 gene for 18S rRNA partial sequence	451	451	98%	1e-122	99.6	1755	LC536844.1
Cladophora glomerata 1-CL-2019 gene for 18S rRNA partial sequence	451	451	98%	1e-122	99.6	1816	LC536843.1
Cladophora albida gene for 18S rRNA partial sequence isolate: alb-8	451	451	98%	1e-122	99.6	1736	AB665585.1
Cladophora albida gene for 18S rRNA partial sequence isolate: alb-7	451	451	98%	1e-122	99.6	1736	AB665584.1
Cladophora albida gene for 18S rRNA partial sequence isolate: alb-6	451	451	98%	1e-122	99.6	1679	AB665583.1
Cladophora oligocladoidea gene for 18S rRNA partial sequence isolate: oli-3	451	451	98%	1e-122	99.6	1737	AB665581.1
Cladophora glomerata gene for 18S rRNA partial sequence isolate: glo-4	451	451	98%	1e-122	99.6	1737	AB665579.1
Cladophora laetevirens gene for 18S rRNA partial sequence isolate: lae-2	451	451	98%	1e-122	99.6	1737	AB665577.1
Cladophora glomerata strain SOR54 small subunit ribosomal RNA gene partial sequence	451	451	98%	1e-122	99.6	1390	JQ071998.1
Cladophora glomerata strain SOR45 small subunit ribosomal RNA gene partial sequence	451	451	98%	1e-122	99.6	1390	JQ071995.1
Cladophora glomerata strain SOR18 small subunit ribosomal RNA gene partial sequence	451	451	98%	1e-122	99.6	1390	JQ071991.1
Cladophora glomerata strain SOR5 small subunit ribosomal RNA gene partial sequence	451	451	98%	1e-122	99.6	1390	JQ071987.1
Uncultured Cladophora clone Cladophora2 18S ribosomal RNA gene partial sequence	451	451	98%	1e-122	99.6	518	GQ371033.1
Cladophora vagabunda voucher PEUFR:CON - Cabo Frio (RJ) small subunit ribosomal RNA gene partial sequence	451	451	98%	1e-122	99.6	1781	FJ715648.1
Cladophora vagabunda voucher PEUFR:BV2 - Recife (PE) small subunit ribosomal RNA gene partial sequence	451	451	98%	1e-122	99.6	1783	FJ715643.1
Cladophora vagabunda voucher PEUFR:CB1 - Joao Pessoa (PB) small subunit ribosomal RNA gene partial sequence	451	451	98%	1e-122	99.6	1783	FJ715640.1
Cladophora vagabunda gene for 18S ribosomal RNA partial sequence	451	451	98%	1e-122	99.6	1733	AB062710.1
C. albida (A85.101) gene for 18S ribosomal RNA	451	451	98%	1e-122	99.6	1659	Z35421.1
Cladophora glomerata voucher CS3401 small subunit ribosomal RNA gene partial sequence	446	446	98%	6e-121	99.19	1748	MZ532574.1
Cladophora glomerata voucher CS2501 small subunit ribosomal RNA gene partial sequence	446	446	98%	6e-121	99.19	1731	MZ520630.1
Cladophora glomerata voucher CS0901 small subunit ribosomal RNA gene partial sequence	446	446	98%	6e-121	99.19	1748	MZ520628.1
Cladophora vagabunda 6-CL-2019 gene for 18S rRNA partial sequence	446	446	98%	6e-121	99.19	1777	LC536848.1
Cladophora vagabunda 4-CL-2019 gene for 18S rRNA partial sequence	446	446	98%	6e-121	99.19	1799	LC536846.1
Cladophora sp. HUN1432 18S ribosomal RNA gene partial sequence	444	444	98%	2e-120	98.79	1696	KU904672.1
